# Supplementary material for: Multifaceted roles of BBX transcription factors: impacts on key agronomical traits and environmental resilience
Source: New Phytol. 2026 Feb 18;250(2):762–87. doi: 10.1111/nph.70997 (PMC13000987; doi:10.1111/nph.70997)
Supplement: Supplementary file 1 — Table S1 Functions of AtBBX loci. Table S2 Genome‐wide identification of BBX gene family. Table S3 AtBBXs DNA interaction. Please note: Wiley is not responsible for the content or functionality of any Supporting Information supplied by the authors. Any queries (other than missing material) should be directed to the New Phytologist Central Office. [file NPH-250-762-s001.xlsx]

## Sheet: Supporting Information Table S1
New Phytologist Supporting Information
Article title: Multifaceted roles of BBX transcription factors: impacts on key agronomical traits and environmental resilience
Authors: Bruno Silvestre Lira, Juliene Moreira, Luciano Freschi and Magdalena Rossi
Article acceptance date: 16 January 2026
Supporting Information Table S1. Functions of AtBBX loci.
BBX (1)	GROUP	LOCUS	ALTERNATIVE NAMES	FUNCTION (2)	HORMONE PATHWAY REGULATED BY BBX	PAPER
AtBBX2	I	AT5G15850	CONSTANS-LIKE 1, COL1	Circadian rhythm		Ledger S, Strayer C, Ashton F, Kay SA, Putterill J. 2001. Analysis of the function of two circadian-regulated CONSTANS-LIKE genes. The Plant Journal 26: 15-22.
AtBBX3	I	AT3G02380	CONSTANS-LIKE 2, COL2	Circadian rhythm		Ledger S, Strayer C, Ashton F, Kay SA, Putterill J. 2001. Analysis of the function of two circadian-regulated CONSTANS-LIKE genes. The Plant Journal 26: 15-22.
AtBBX29	V	AT5G54470		Biotic stress		Medina-Fraga AL, Chinen LA, Demkura PV, Lichy MZ, Gershenzon J, Ballaré CL, Crocco CD. 2023. AtBBX29 integrates photomorphogenesis and defense responses in Arabidopsis. Photochemical & Photobiological Sciences 22: 1475-1489.
AtBBX31	V	AT3G21890	MICROPROTEIN 1A, MIP1A	Biotic stress		Ju L, Yang S, Liang X, Zhang Z, Wang H, Qin T, Li F, Huang J, Chen D, Zheng D, Wang P, Zhao J, He Y, Yu W, Zhang X. 2025. Ralstonia solanacearum injected protein RipH1 targets transcription factor B-box (BBX)-containing protein 31 in Arabidopsis thaliana to manipulate plant immunity. International Journal of Biological Macromolecules: 144718.
AtBBX1	I	AT5G15840	CONSTANS, CO	Flowering time		Putterill J, Robson F, Lee K, Simon R, Coupland G. 1995. The CONSTANS gene of Arabidopsis promotes flowering and encodes a protein showing similarities to zinc finger transcription factors. Cell 80: 847-857.
AtBBX10	II	AT3G21880	CONSTANS-LIKE 12, COL12	Flowering time		Ordoñez-Herrera N, Trimborn L, Menje M, Henschel M, Robers L, Kaufholdt D, Hänsch R, Adrian J, Ponnu J, Hoecker U. 2018. The transcription factor COL12 is a substrate of the COP1/SPA E3 ligase and regulates flowering time and plant architecture. Plant Physiology 176: 1327-1340.
AtBBX13	II	AT1G28050		Flowering time		Rahul PV, Yadukrishnan P, Sasidharan A, Datta S. 2024. The B-box protein BBX13/COL15 suppresses photoperiodic flowering by attenuating the action of CONSTANS in Arabidopsis. Plant, Cell & Environment 47: 5358-5371.
AtBBX14	III	AT1G68520		Flowering time		Susila H, Nasim Z, Gawarecka K, Jung JY, Jin S, Youn G, Ahn JH. 2023. Chloroplasts prevent precocious flowering through a GOLDEN2-LIKE–B-BOX DOMAIN PROTEIN module. Plant Communications 4: 100565.
AtBBX15	III	AT1G25440		Flowering time		Susila H, Nasim Z, Gawarecka K, Jung JY, Jin S, Youn G, Ahn JH. 2023. Chloroplasts prevent precocious flowering through a GOLDEN2-LIKE–B-BOX DOMAIN PROTEIN module. Plant Communications 4: 100565.
AtBBX16	III	AT1G73870	CONSTANS-LIKE 7, COL7	Flowering time		Susila H, Nasim Z, Gawarecka K, Jung JY, Jin S, Youn G, Ahn JH. 2023. Chloroplasts prevent precocious flowering through a GOLDEN2-LIKE–B-BOX DOMAIN PROTEIN module. Plant Communications 4: 100565.
AtBBX17	III	AT1G49130		Flowering time		Xu X, Xu J, Yuan C, Chen Q, Liu Q, Wang X, Qin C. 2022. BBX17 interacts with CO and negatively regulates flowering time in Arabidopsis thaliana. Plant and Cell Physiology 63: 401-409.
AtBBX19	IV	AT4G38960		Flowering time		Wang CQ, Guthrie C, Sarmast MK, Dehesh K. 2014. BBX19 interacts with CONSTANS to repress FLOWERING LOCUS T transcription, defining a flowering time checkpoint in Arabidopsis. The Plant Cell 26: 3589-3602.
AtBBX24	IV	AT1G06040	SALT TOLERANCE, STO	Flowering time		Li F, Sun J, Wang D, Bai S, Clarke AK, Holm M. 2014. The B-box family gene STO (BBX24) in Arabidopsis thaliana regulates flowering time in different pathways. PLoS One 9: e87544.
AtBBX28	V	AT4G27310		Flowering time		Wang MJ, Ding L, Liu XH, Liu JX. 2021. Two B-box domain proteins, BBX28 and BBX29, regulate flowering time at low ambient temperature in Arabidopsis. Plant Molecular Biology 106: 21-32.
AtBBX29	V	AT5G54470		Flowering time		Wang MJ, Ding L, Liu XH, Liu JX. 2021. Two B-box domain proteins, BBX28 and BBX29, regulate flowering time at low ambient temperature in Arabidopsis. Plant Molecular Biology 106: 21-32.
AtBBX30	V	AT4G15248	MICROPROTEIN 1B, MIP1B	Flowering time		Graeff M, Straub D, Eguen T, Dolde U, Rodrigues V, Brandt R, Wenkel S. 2016. MicroProtein-mediated recruitment of CONSTANS into a TOPLESS trimeric complex represses flowering in Arabidopsis. PLoS Genetics 12: e1005959.
AtBBX31	V	AT3G21890	MICROPROTEIN 1A, MIP1A	Flowering time		Graeff M, Straub D, Eguen T, Dolde U, Rodrigues V, Brandt R, Wenkel S. 2016. MicroProtein-mediated recruitment of CONSTANS into a TOPLESS trimeric complex represses flowering in Arabidopsis. PLoS Genetics 12: e1005959.
AtBBX32	V	AT3G21150	EIP6, EMF1-INTERACTING PROTEIN 6	Flowering time		Tripathi P, Carvallo M, Hamilton EE, Preuss S, Kay SA. 2017. Arabidopsis B-BOX32 interacts with CONSTANS-LIKE3 to regulate flowering. Proceedings of the National Academy of Sciences 114: 172-177.
AtBBX4	I	AT2G24790	CONSTANS-LIKE 3, COL3	Flowering time		Tripathi P, Carvallo M, Hamilton EE, Preuss S, Kay SA. 2017. Arabidopsis B-BOX32 interacts with CONSTANS-LIKE3 to regulate flowering. Proceedings of the National Academy of Sciences 114: 172-177.
AtBBX5	I	AT5G24930	CONSTANS-LIKE 4, COL4	Flowering time		Steinbach Y. 2019. The Arabidopsis thaliana CONSTANS-LIKE 4 (COL4) – a modulator of flowering time. Frontiers in Plant Science 10: 651.
AtBBX6	I	AT5G57660	CONSTANS-LIKE 5, COL5	Flowering time		Hassidim M, Harir Y, Yakir E, Kron I, Green RM. 2009. Over-expression of CONSTANS-LIKE 5 can induce flowering in short-day grown Arabidopsis. Planta 230: 481-491.
AtBBX7	II	AT3G07650	CONSTANS-LIKE 9, COL9	Flowering time		Cheng XF, Wang ZY. 2005. Overexpression of COL9, a CONSTANS-LIKE gene, delays flowering by reducing expression of CO and FT in Arabidopsis thaliana. The Plant Journal 43: 758-768.
AtBBX30	V	AT4G15248	MICROPROTEIN 1B, MIP1B	Germination	abscisic acid	Singh D, Datta S. 2023. BBX30/miP1b and BBX31/miP1a form a positive feedback loop with ABI5 to regulate ABA‐mediated postgermination seedling growth arrest. New Phytologist 238: 1908-1923.
AtBBX31	V	AT3G21890	MICROPROTEIN 1A, MIP1A	Germination	abscisic acid	Singh D, Datta S. 2023. BBX30/miP1b and BBX31/miP1a form a positive feedback loop with ABI5 to regulate ABA‐mediated postgermination seedling growth arrest. New Phytologist 238: 1908-1923.
AtBBX32	V	AT3G21150	EIP6, EMF1-INTERACTING PROTEIN 6	Germination		Gao L, Xu S, Zhang J, Kang J, Zhong S, Shi H. 2024. Promotion of seedling germination in Arabidopsis by B-box zinc-finger protein BBX32. Current Biology 34: 3152-3164.
AtBBX1	I	AT5G15840	CONSTANS, CO	Growth	jasmonate	Han X, Kui M, Xu T, Ye J, Du J, Yang M, Jiang Y, Hu Y. 2023. CO interacts with JAZ repressors and bHLH subgroup IIId factors to negatively regulate jasmonate signaling in Arabidopsis seedlings. The Plant Cell 35: 852-873.
AtBBX10	II	AT3G21880	CONSTANS-LIKE 12, COL12	Growth		Ordoñez-Herrera N, Trimborn L, Menje M, Henschel M, Robers L, Kaufholdt D, Hänsch R, Adrian J, Ponnu J, Hoecker U. 2018. The transcription factor COL12 is a substrate of the COP1/SPA E3 ligase and regulates flowering time and plant architecture. Plant Physiology 176: 1327-1340.
AtBBX16	III	AT1G73870	CONSTANS-LIKE 7, COL7	Growth	auxin	Zhang Z, Ji R, Li H, Zhao T, Liu J, Lin C, Liu B. 2014. CONSTANS-LIKE 7 (COL7) is involved in phytochrome B (phyB)-mediated light-quality regulation of auxin homeostasis. Molecular Plant 7: 1429-1440.
AtBBX4	I	AT2G24790	CONSTANS-LIKE 3, COL3	Growth		Datta S, Hettiarachchi GHCM, Deng XW, Holm M. 2006. Arabidopsis CONSTANS-LIKE3 is a positive regulator of red light signaling and root growth. The Plant Cell 18: 70-84.
AtBBX11	II	AT2G47890	CONSTANS-LIKE 13, COL13	Light stress		Job N, Lingwan M, Masakapalli SK, Datta S. 2022. Transcription factors BBX11 and HY5 interdependently regulate the molecular and metabolic responses to UV-B. Plant Physiology 189: 2467-2480.
AtBBX14	III	AT1G68520		Light stress		Atanasov V, Schumacher J, Muiño JM, Larasati C, Wang L, Kaufmann K, Leister D, Kleine T. 2024. Arabidopsis BBX14 is involved in high light acclimation and seedling development. The Plant Journal 118: 141-158.
AtBBX20	IV	AT4G39070	BZS1, SALT TOLERANCE HOMOLOG 7, STH7	Light stress		Podolec R, Wagnon TB, Leonardelli M, Johansson H, Ulm R. 2022. Arabidopsis B-box transcription factors BBX20-22 promote UVR8 photoreceptor-mediated UV-B responses. The Plant Journal 111: 422-439.
AtBBX21	IV	AT1G75540	LHUS, LONG HYPOCOTYL UNDER SHADE, SALT TOLERANCE HOMOLOG2, STH2	Light stress		Podolec R, Wagnon TB, Leonardelli M, Johansson H, Ulm R. 2022. Arabidopsis B-box transcription factors BBX20-22 promote UVR8 photoreceptor-mediated UV-B responses. The Plant Journal 111: 422-439.
AtBBX22	IV	AT1G78600	DBB3, DOUBLE B-BOX 3, LIGHT-REGULATED ZINC FINGER PROTEIN 1, LZF1, SALT TOLERANCE HOMOLOG 3, STH3	Light stress		Podolec R, Wagnon TB, Leonardelli M, Johansson H, Ulm R. 2022. Arabidopsis B-box transcription factors BBX20-22 promote UVR8 photoreceptor-mediated UV-B responses. The Plant Journal 111: 422-439.
AtBBX31	V	AT3G21890	MICROPROTEIN 1A, MIP1A	Light stress		Yadav A, Bakshi S, Yadukrishnan P, Lingwan M, Dolde U, Wenkel S, Masakapalli SK, Datta S. 2019. The B-box-containing microprotein miP1a/BBX31 regulates photomorphogenesis and UV-B protection. Plant Physiology 179: 1876-1892.
AtBBX32	V	AT3G21150	EIP6, EMF1-INTERACTING PROTEIN 6	Light stress		Alvarez-Fernandez R, Penfold CA, Galvez-Valdivieso G, Exposito-Rodriguez M, Stallard EJ, Bowden L, Moore JD, Mead A, Davey PA, Matthews JSA, Beynon J, Buchanan-Wollaston V, Wild DL, Lawson T, Bechtold U, Denby KJ, Mullineaux PM. 2021. Time-series transcriptomics reveals a BBX32-directed control of acclimation to high light in mature Arabidopsis leaves. The Plant Journal 107: 1363-1386.
AtBBX11	II	AT2G47890	CONSTANS-LIKE 13, COL13	Seedling photomorphogenesis		Zhao X, Heng Y, Wang X, Deng XW, Xu D. 2020. A positive feedback loop of BBX11–BBX21–HY5 promotes photomorphogenic development in Arabidopsis. Plant Communications 1: 100045.
AtBBX11	II	AT2G47890	CONSTANS-LIKE 13, COL13	Seedling photomorphogenesis		Job N, Datta S. 2021. PIF3/HY5 module regulates BBX11 to suppress protochlorophyllide levels in dark and promote photomorphogenesis in light. New Phytologist 230: 190-204.
AtBBX14	III	AT1G68520		Seedling photomorphogenesis	auxin, brassinosteroids	Nasim Z, Karim N, Susila H, Ahn JH. 2024. Arabidopsis B-BOX DOMAIN PROTEIN14/15/16 form a feedback loop with ELONGATED HYPOCOTYL 5 and PHYTOCHROME-INTERACTING FACTORs to regulate hypocotyl elongation. Current Plant Biology 40: 100395.
AtBBX14	III	AT1G68521		Seedling photomorphogenesis		Atanasov V, Schumacher J, Muino JM, Larasati C, Wang L, Kaufmann K, Leister D, Kleine T. 2024. Arabidopsis BBX14 is involved in high light acclimation and seedling development. The Plant Journal 118: 141-158.
AtBBX15	III	AT1G25440		Seedling photomorphogenesis	auxin, brassinosteroids	Nasim Z, Karim N, Susila H, Ahn JH. 2024. Arabidopsis B-BOX DOMAIN PROTEIN14/15/16 form a feedback loop with ELONGATED HYPOCOTYL 5 and PHYTOCHROME-INTERACTING FACTORs to regulate hypocotyl elongation. Current Plant Biology 40: 100395.
AtBBX16	III	AT1G73870	CONSTANS-LIKE 7, COL7	Seedling photomorphogenesis	auxin, brassinosteroids	Nasim Z, Karim N, Susila H, Ahn JH. 2024. Arabidopsis B-BOX DOMAIN PROTEIN14/15/16 form a feedback loop with ELONGATED HYPOCOTYL 5 and PHYTOCHROME-INTERACTING FACTORs to regulate hypocotyl elongation. Current Plant Biology 40: 100395.
AtBBX16	III	AT1G73870	CONSTANS-LIKE 7, COL7	Seedling photomorphogenesis		Veciana N, Martın G, Leivar P, Monte E. 2022. BBX16 mediates the repression of seedling photomorphogenesis downstream of the GUN1/GLK1 module during retrograde signalling. New Phytologist 234: 93–106.
AtBBX18	IV	AT2G21320	DBB1a, DOUBLE B-BOX 1a	Seedling photomorphogenesis	gibberelins	Wang Q, Zeng J, Deng K, Tu X, Zhao X, Tang D, Liu X. 2011. DBB1a, involved in gibberellin homeostasis, functions as a negative regulator of blue light-mediated hypocotyl elongation in Arabidopsis. Planta 233: 13-23.
AtBBX19	IV	AT4G38960		Seedling photomorphogenesis		Wang CQ, Sarmast MK, Jiang J, Dehesh K. 2015. The transcriptional regulator BBX19 promotes hypocotyl growth by facilitating COP1-mediated EARLY FLOWERING3 degradation in Arabidopsis. The Plant Cell 27: 1128-1139.
AtBBX20	IV	AT4G39070	BZS1, SALT TOLERANCE HOMOLOG 7, STH7	Seedling photomorphogenesis	brassinosteroids	Fan XY, Sun Y, Cao DM, Bai MY, Luo XM, Yang HJ, Wei CQ, Zhu SW, Sun Y, Chong K, Wang ZY. 2012. BZS1, a B-box protein, promotes photomorphogenesis downstream of both brassinosteroid and light signaling pathways. Molecular Plant 5: 591-600.
AtBBX20	IV	AT4G39070	BZS1, SALT TOLERANCE HOMOLOG 7, STH7	Seedling photomorphogenesis		Wei CQ, Chien CW, Ai LF, Zhao J, Zhang Z, Li KH, Burlingame AL, Sun Y, Wang ZY. 2016. The Arabidopsis B-box protein BZS1/BBX20 interacts with HY5 and mediates strigolactone regulation of photomorphogenesis. Journal of Genetics and Genomics 43: 555-563.
AtBBX20	IV	AT4G39070	BZS1, SALT TOLERANCE HOMOLOG 7, STH7	Seedling photomorphogenesis		Podolec R, Wagnon TB, Leonardelli M, Johansson H, Ulm R. 2022. Arabidopsis B-box transcription factors BBX20-22 promote UVR8 photoreceptor-mediated UV-B responses. The Plant Journal 111: 422-439.
AtBBX21	IV	AT1G75540	LHUS, LONG HYPOCOTYL UNDER SHADE, SALT TOLERANCE HOMOLOG2, STH2	Seedling photomorphogenesis	gibberelins	Xu DB, Gao SQ, Ma YN, Wang XT, Feng L, Li LC, Xu ZS, Chen YF, Chen M, Ma YZ. 2017. The G-protein β subunit AGB1 promotes hypocotyl elongation through inhibiting transcription activation function of BBX21 in Arabidopsis. Molecular Plant 10: 1206-1223.
AtBBX21	IV	AT1G75540	LHUS, LONG HYPOCOTYL UNDER SHADE, SALT TOLERANCE HOMOLOG2, STH2	Seedling photomorphogenesis	auxin	Song Z, Ye W, Jiang Q, Lin H, Hu Q, Xiao Y, Bian Y, Zhao F, Dong J, Xu D. 2024. BBX9 forms feedback loops with PIFs and BBX21 to promote photomorphogenic development. Journal of Integrative Plant Biology 66: 1934-1952.
AtBBX21	IV	AT1G75540	LHUS, LONG HYPOCOTYL UNDER SHADE, SALT TOLERANCE HOMOLOG2, STH2	Seedling photomorphogenesis		Xu D, Jiang Y, Li J, Lin F, Holm M, Deng XW. 2016. BBX21, an Arabidopsis B-box protein, directly activates HY5 and is targeted by COP1 for 26S proteasome-mediated degradation. Proceedings of the National Academy of Sciences 113: 7655-7660.
AtBBX21	IV	AT1G75540		Seedling photomorphogenesis		Podolec R, Wagnon TB, Leonardelli M, Johansson H, Ulm R. 2022. Arabidopsis B-box transcription factors BBX20-22 promote UVR8 photoreceptor-mediated UV-B responses. The Plant Journal 111: 422-439.
AtBBX22	IV	AT1G78600	DBB3, DOUBLE B-BOX 3, LIGHT-REGULATED ZINC FINGER PROTEIN 1, LZF1, SALT TOLERANCE HOMOLOG 3, STH3	Seedling photomorphogenesis		Podolec R, Wagnon TB, Leonardelli M, Johansson H, Ulm R. 2022. Arabidopsis B-box transcription factors BBX20-22 promote UVR8 photoreceptor-mediated UV-B responses. The Plant Journal 111: 422-439.
AtBBX23	IV	AT4G10240		Seedling photomorphogenesis		Zhang X, Huai J, Shang F, Xu G, Tang W, Jing Y, Lin R. 2017. A PIF1/PIF3-HY5-BBX23 transcription factor cascade affects photomorphogenesis. Plant Physiology 174: 2487-2500.
AtBBX25	IV	AT2G31380	SALT TOLERANCE HOMOLOGUE, STH	Seedling photomorphogenesis		Gangappa SN, Crocco CD, Johansson H, Datta S, Hettiarachchi C, Holm M, Botto JF. 2013. The Arabidopsis B-BOX protein BBX25 interacts with HY5, negatively regulating BBX22 expression to suppress seedling photomorphogenesis. The Plant Cell 25: 1243-1257.
AtBBX24	IV	AT1G06040	SALT TOLERANCE, STO	Seedling photomorphogenesis		Gangappa SN, Crocco CD, Johansson H, Datta S, Hettiarachchi C, Holm M, Botto JF. 2013. The Arabidopsis B-BOX protein BBX25 interacts with HY5, negatively regulating BBX22 expression to suppress seedling photomorphogenesis. The Plant Cell 25: 1243-1257.
AtBBX28	V	AT4G27310		Seedling photomorphogenesis	brassinosteroids	Cao J, Liang Y, Yan T, Wang X, Zhou H, Chen C, Zhang Y, Zhang B, Zhang S, Liao J, Cheng S, Chu J, Huang X, Xu D, Li J, Deng XW, Lin F. 2022. The photomorphogenic repressors BBX28 and BBX29 integrate light and brassinosteroid signaling to inhibit seedling development in Arabidopsis. The Plant Cell 34: 2266-2285.
AtBBX28	V	AT4G27310		Seedling photomorphogenesis		Song Z, Yan T, Liu J, Bian Y, Heng Y, Lin F, Jiang Y, Deng XW, Xu D. 2020. BBX28/BBX29, HY5 and BBX30/31 form a feedback loop to fine-tune photomorphogenic development. The Plant Journal 104: 377-390.
AtBBX29	V	AT5G54470		Seedling photomorphogenesis	brassinosteroids	Cao J, Liang Y, Yan T, Wang X, Zhou H, Chen C, Zhang Y, Zhang B, Zhang S, Liao J, Cheng S, Chu J, Huang X, Xu D, Li J, Deng XW, Lin F. 2022. The photomorphogenic repressors BBX28 and BBX29 integrate light and brassinosteroid signaling to inhibit seedling development in Arabidopsis. The Plant Cell 34: 2266-2285.
AtBBX29	V	AT5G54470		Seedling photomorphogenesis		Song Z, Yan T, Liu J, Bian Y, Heng Y, Lin F, Jiang Y, Deng XW, Xu D. 2020. BBX28/BBX29, HY5 and BBX30/31 form a feedback loop to fine-tune photomorphogenic development. The Plant Journal 104: 377-390.
AtBBX30	V	AT4G15248	MICROPROTEIN 1B, MIP1B	Seedling photomorphogenesis		Song Z, Yan T, Liu J, Bian Y, Heng Y, Lin F, Jiang Y, Deng XW, Xu D. 2020. BBX28/BBX29, HY5 and BBX30/31 form a feedback loop to fine-tune photomorphogenic development. The Plant Journal 104: 377-390.
AtBBX31	V	AT3G21890	MICROPROTEIN 1A, MIP1A	Seedling photomorphogenesis		Song Z, Yan T, Liu J, Bian Y, Heng Y, Lin F, Jiang Y, Deng XW, Xu D. 2020. BBX28/BBX29, HY5 and BBX30/31 form a feedback loop to fine-tune photomorphogenic development. The Plant Journal 104: 377-390.
AtBBX32	V	AT3G21150	EIP6, EMF1-INTERACTING PROTEIN 6	Seedling photomorphogenesis	brassinosteroids	Ravindran N, Ramachandran H, Job N, Yadav A, Vaishak KP, Datta S. 2021. B-box protein BBX32 integrates light and brassinosteroid signals to inhibit cotyledon opening. Plant Physiology 187: 446-461.
AtBBX32	V	AT3G21150	EIP6, EMF1-INTERACTING PROTEIN 6	Seedling photomorphogenesis		Wang K, Meng Y, Tian Q, Zhou R, Wu SA, Wu J, Sajid S, He Y, Ling J, Jiang H et al. 2025. BBX32 dampens E3 ligase activity to promote greening in emerging seedlings. Journal of Integrative Plant Biology 67: 2078-2099
AtBBX4	I	AT2G24790	CONSTANS-LIKE 3, COL3	Seedling photomorphogenesis		Heng Y, Jiang Y, Zhao X, Zhou H, Wang X, Deng XW, Xu D. 2019. BBX4, a phyB-interacting and modulated regulator, directly interacts with PIF3 to fine tune red light-mediated photomorphogenesis. Proceedings of the National Academy of Sciences of the United States of America 116: 26049-26056.
AtBBX9	II	AT4G15250		Seedling photomorphogenesis	auxin	Song Z, Ye W, Jiang Q, Lin H, Hu Q, Xiao Y, Bian Y, Zhao F, Dong J, Xu D. 2024. BBX9 forms feedback loops with PIFs and BBX21 to promote photomorphogenic development. Journal of Integrative Plant Biology 66: 1934-1952.
AtBBX10	II	AT3G21880	CONSTANS-LIKE 12, COL12	Seedling photomorphogenesis		Zhou L, Bian Y, Song Z, Chen X, Wang Y, Chu L, Dong J, Xu D. 2025. BBX10 interacts with PIF1 to prevent photo-oxidation and to promote the greening process. Cell Reports 44: 116268.
AtBBX16	III	AT1G73870	CONSTANS-LIKE 7, COL7	Photomorphogenesis/shade avoidance		Wang H, Zhang Z, Li H, Zhao X, Liu X, Ortiz M, Lin C, Liu B. 2013. CONSTANS-LIKE 7 regulates branching and shade avoidance response in Arabidopsis. Journal of Experimental Botany 64: 1017-1024.
AtBBX21	IV	AT1G75540	LHUS, LONG HYPOCOTYL UNDER SHADE, SALT TOLERANCE HOMOLOG2, STH2	Photomorphogenesis/shade avoidance	brassinosteroids	Gómez-Ocampo G, Crocco CD, Cascales J, Oklestkova J, Tarkowská D, Strnad M, Mora-Garcia S, Pruneda-Paz JL, Blazquez MA, Botto JF. 2024. BBX21 integrates brassinosteroid biosynthesis and signaling in the inhibition of hypocotyl growth under shade. Plant and Cell Physiology 65: 1627-1639.
AtBBX24	IV	AT1G06040	SALT TOLERANCE, STO	Photomorphogenesis/shade avoidance	gibberelins, auxin	Crocco CD, Locascio A, Escudero CM, Alabadí D, Blázquez MA, Botto JF. 2015. The transcriptional regulator BBX24 impairs DELLA activity to promote shade avoidance in Arabidopsis thaliana. Nature Communications 6: 6202.
AtBBX28	V	AT4G27310		Photomorphogenesis/shade avoidance	auxin	Saura-Sánchez M, Gomez-Ocampo G, Pereyra ME, Barraza CE, Rossi AH, Córdoba JP, Botto JF. 2024. B-Box transcription factor BBX28 requires CONSTITUTIVE PHOTOMORPHOGENESIS1 to induce shade-avoidance response in Arabidopsis thaliana. Plant Physiology 195: 2443-2455.
AtBBX7	II	AT3G07650	CONSTANS-LIKE 9, COL9	Photomorphogenesis/shade avoidance	auxin	Bian Y, Song Z, Liu C, Song Z, Dong J, Xu D. 2025. The BBX7/8‐CCA1/LHY transcription factor cascade promotes shade avoidance by activating PIF4. New Phytologist 245: 637-652.
AtBBX8	II	AT5G48250		Photomorphogenesis/shade avoidance	auxin	Bian Y, Song Z, Liu C, Song Z, Dong J, Xu D. 2025. The BBX7/8‐CCA1/LHY transcription factor cascade promotes shade avoidance by activating PIF4. New Phytologist 245: 637-652.
AtBBX32	V	AT3G21150	EIP6, EMF1-INTERACTING PROTEIN 6	Specialized metabolim		Lim AR, Kong Q, Noor A, Song YQ, Pattanaik S, Yuan L, Ma W. 2023. B-BOX-DOMAIN PROTEIN32 modulates seed oil biosynthesis in Arabidopsis by interacting with WRINKLED1. Plant Physiology 193: 919-922.
AtBBX20	IV	AT4G39070	BZR1–1D SUPPRESSOR 1, BZS1, SALT TOLERANCE HOMOLOG 7, STH7	Specialized metabolim		Bursch K, Niemann ET, Nelson DC, Johansson H. 2021. Karrikins control seedling photomorphogenesis and anthocyanin biosynthesis through a HY5-BBX transcriptional module. The Plant Journal 107: 1346-1362.
AtBBX21	IV	AT1G75540	LHUS, LONG HYPOCOTYL UNDER SHADE, SALT TOLERANCE HOMOLOG2, STH2	Specialized metabolim		Li N, Xu Y, Lu Y. 2024. A Regulatory Mechanism on Pathways: Modulating Roles of MYC2 and BBX21 in the Flavonoid Network. Plants 13: 1156.
AtBBX14	III	AT1G68520		Senescence	ethylene	Buelbuel S, Sakuraba Y, Sedaghatmehr M, Watanabe M, Hoefgen R, Balazadeh S, Mueller-Roeber B. 2023. Arabidopsis BBX14 negatively regulates nitrogen starvation- and dark-induced leaf senescence. The Plant Journal 116: 251-268.
AtBBX1	I	AT5G15840	CONSTANS, CO	Stomatal movement		Ando E, Ohnishi M, Wang Y, Matsushita T, Watanabe A, Hayashi Y, Fujii M, Ma JF, Inoue SI, Kinoshita T. 2013. TWIN SISTER OF FT, GIGANTEA, and CONSTANS have a positive but indirect effect on blue light-induced stomatal opening in Arabidopsis. Plant Physiology 162: 1529-1538.
AtBBX11	II	AT2G47890	CONSTANS-LIKE 13. COL13	Stomatal movement		Luo S, Tetteh C, Song Z, Zhang C, Jin P, Hao X, Liu Y, Ge S, Chen J, Ye K, Wang K, Zhang T, Zhang H. 2025. Positive regulation of BBX11 by NAC053 confers stomatal and apoplastic immunity against bacterial infection in Arabidopsis. New Phytologist 246: 1816-1833.
AtBBX18	IV	AT2G21320	DBB1a, DOUBLE B-BOX 1a	Temperature stress		Ding L, Wang S, Song ZT, Jiang Y, Han JJ, Lu SJ, Li L, Liu JX. 2018. Two B-box domain proteins, BBX18 and BBX23, interact with ELF3 and regulate thermomorphogenesis in Arabidopsis. Cell Reports 25: 1718-1728.
AtBBX21	IV	AT1G75540	LHUS, LONG HYPOCOTYL UNDER SHADE, SALT TOLERANCE HOMOLOG2, STH2	Temperature stress		Malakar BC, Chandramohan R, Sethi V, Gangappa SN. 2025. The B‐BOX protein BBX21 suppresses thermosensory growth under short‐and long‐day photoperiods by distinct mechanisms. The Plant Journal 123: e70345.
AtBBX23	IV	AT4G10240		Temperature stress		Ding L, Wang S, Song ZT, Jiang Y, Han JJ, Lu SJ, Li L, Liu JX. 2018. Two B-box domain proteins, BBX18 and BBX23, interact with ELF3 and regulate thermomorphogenesis in Arabidopsis. Cell Reports 25: 1718-1728.
AtBBX24	IV	AT1G06040	SALT TOLERANCE, STO	Temperature stress	auxin, brassinosteroids, gibberelins	Malakar BC, Singh S, Garhwal V, Chandramohan R, Upadhyaya G, Sethi V, Gangappa SN. 2025. BBX24/BBX25 antagonizes the function of thermosensor ELF3 to promote PIF4-mediated thermomorphogenesis in Arabidopsis. Plant Communications.
AtBBX25	IV	AT2G31380	SALT TOLERANCE HOMOLOGUE, STH	Temperature stress	auxin, brassinosteroids, gibberelins	Malakar BC, Singh S, Garhwal V, Chandramohan R, Upadhyaya G, Sethi V, Gangappa SN. 2025. BBX24/BBX25 antagonizes the function of thermosensor ELF3 to promote PIF4-mediated thermomorphogenesis in Arabidopsis. Plant Communications.
AtBBX28	V	AT4G27310		Temperature stress		Meena SK, Quevedo M, Nardeli SM, Verez C, Bhat SS, Zacharaki V, Kindgren P. 2024. Antisense transcription from stress-responsive transcription factors fine-tunes the cold response in Arabidopsis. The Plant Cell 36: 3467-3482.
AtBBX7	II	AT3G07650	CONSTANS-LIKE 9, COL9	Temperature stress		Li Y, Shi Y, Li M, Fu D, Wu S, Li J, Gong Z, Liu H, Yang S. 2021. The CRY2–COP1–HY5–BBX7/8 module regulates blue light-dependent cold acclimation in Arabidopsis. The Plant Cell 33: 3555-3573.
AtBBX8	II	AT5G48250		Temperature stress		Li Y, Shi Y, Li M, Fu D, Wu S, Li J, Gong Z, Liu H, Yang S. 2021. The CRY2–COP1–HY5–BBX7/8 module regulates blue light-dependent cold acclimation in Arabidopsis. The Plant Cell 33: 3555-3573.
AtBBX12	II	AT2G33500		Uncharacterized
AtBBX26	II	AT1G60250		Uncharacterized
AtBBX27	II	AT1G68190		Uncharacterized
AtBBX1	I	AT5G15840	CONSTANS, CO	Drought	abscisic acid	Du J, Zhu X, He K, Kui M, Zhang J, Han X, Fu Q, Jiang Y, Hu Y. 2023. CONSTANS interacts with and antagonizes ABF transcription factors during salt stress under long-day conditions. Plant Physiology 193: 1675-1694.
AtBBX21	IV	AT1G75540	LHUS, LONG HYPOCOTYL UNDER SHADE, SALT TOLERANCE HOMOLOG2, STH2	Drought	abscisic acid	Du J, Zhu X, He K, Kui M, Zhang J, Han X, Fu Q, Jiang Y, Hu Y. 2014. Convergence of light and ABA signaling on the ABI5 promoter. PLoS Genetics 10: e1004197.
AtBBX24	IV	AT1G06040	SALT TOLERANCE, STO	Drought	abscisic acid	Chiriotto TS, Saura-Sánchez M, Barraza C, Botto JF. 2023. BBX24 Increases Saline and Osmotic Tolerance through ABA Signaling in Arabidopsis Seeds. Plants 12: 2392.
AtBBX5	I	AT5G24930	CONSTANS-LIKE 4, COL4	Drought	abscisic acid	Min JH, Chung JS, Lee KH, Kim CS. 2015. The CONSTANS-like 4 transcription factor, AtCOL4, positively regulates abiotic stress tolerance through an abscisic acid-dependent manner in Arabidopsis. Journal of Integrative Plant Biology 57: 313-324.
(1) Colored lines indicate those AtBBX and functions described in the main text.
(2) "Water stress" includes osmotic and salt stress. "Growth" includes shoot/root growth and branching. "Temperature stress" includes heat and cold stresses. "Photomorphogenesis" includes shade avoidance. "Light stress" includes high and UV-B stresses.

## Sheet: Supporting Information Table S2
New Phytologist Supporting Information
Article title: Multifaceted roles of BBX transcription factors: impacts on key agronomical traits and environmental resilience
Authors: Bruno Silvestre Lira, Juliene Moreira, Luciano Freschi and Magdalena Rossi
Article acceptance date: 16 January 2026
Supporting Information Table S2. Genome-wide identification of BBX gene family.
SPECIES (1)		REFERENCES
Apple (Malus domestica)	67	Shalmani A, Fan S, Jia P, Li G, Muhammad I, Li Y, Sharif R, Dong F, Zuo X, Li K, Chen KM, Han M. 2018. Genome identification of B-BOX gene family in seven Rosaceae species and their expression analysis in response to flower induction in Malus domestica. Molecules 23: 1763.
Arabidopsis thaliana	32	Khanna R, Coupland G, Holm M, Mizuno T, Wu SH. 2009. The Arabidopsis B-Box zinc finger family. The Plant Cell 21: 3416–3420.
Artemisia annua	27	He W, Liu H, Li Y, Wu Z, Xie Y, Yan X, Wanga X, Miao Q, Chen T, Rahman S, Yao X, Zhanga Y, Wang C, Hu X, Fu X, Ren L, Tang K, Li L. 2023. Genome-wide characterization of B-box gene family in Artemisia annua L. and its potential role in the regulation of artemisinin biosynthesis. Industrial Crops & Products 199: 116736.
Banana (Musa acuminata)	38	Zhang Z, Tang J, Zhang C, Lai R, Lin Y, Chen Z, Wang J, Lai Z. 2022. Genome-wide identification, evolution, and expression analysis of MaBBX gene family in banana. Chinese Journal of Applied and Environmental Biology 3: 606-613.
Blueberry (Vaccinium corymbosum)	83	Xue Y, Chen J, Hao J, Bao X, Kuang L, Zhang D, Zong C. 2025. Identification of the BBX gene family in blueberry at different chromosome ploidy levels and fruit development and response under stress. BMC Genomics 26: 100.
Blueberry (Vaccinium darrowii)	24	Xue Y, Chen J, Hao J, Bao X, Kuang L, Zhang D, Zong C. 2025. Identification of the BBX gene family in blueberry at different chromosome ploidy levels and fruit development and response under stress. BMC Genomics 26: 100.
Brassica carinata	102	Zheng L, Ma S, Zhou T, Yue C, Hua Y, Huang J. 2021. Genome-wide identification of Brassicaceae B-BOX genes and molecular characterization of their transcriptional responses to various nutrient stresses in allotetraploid rapeseed. BMC Plant Biology 21: 288.
Brassica juncea	93	Zheng L, Ma S, Zhou T, Yue C, Hua Y, Huang J. 2021. Genome-wide identification of Brassicaceae B-BOX genes and molecular characterization of their transcriptional responses to various nutrient stresses in allotetraploid rapeseed. BMC Plant Biology 21: 288.
Brassica napus	101	Singh S, Chhapekar SS, Ma Y, Rameneni JJ, Oh SH, Kim J, Lim YP, Choi SR. 2021. Genome-wide identification, evolution, and comparative analysis of B-Box genes in Brassica rapa, B. oleracea, and B. napus and their expression profiling in B. rapa in response to multiple hormones and abiotic stresses. Int. J. Mol. Sci. 22: 10367.
Brassica nigra	52	Zheng L, Ma S, Zhou T, Yue C, Hua Y, Huang J. 2021. Genome-wide identification of Brassicaceae B-BOX genes and molecular characterization of their transcriptional responses to various nutrient stresses in allotetraploid rapeseed. BMC Plant Biology 21: 288.
Brassica oleracea	52	Singh S, Chhapekar SS, Ma Y, Rameneni JJ, Oh SH, Kim J, Lim YP, Choi SR. 2021. Genome-wide identification, evolution, and comparative analysis of B-Box genes in Brassica rapa, B. oleracea, and B. napus and their expression profiling in B. rapa in response to multiple hormones and abiotic stresses. Int. J. Mol. Sci. 22: 10367.
Brassica rapa	51	Singh S, Chhapekar SS, Ma Y, Rameneni JJ, Oh SH, Kim J, Lim YP, Choi SR. 2021. Genome-wide identification, evolution, and comparative analysis of B-Box genes in Brassica rapa, B. oleracea, and B. napus and their expression profiling in B. rapa in response to multiple hormones and abiotic stresses. Int. J. Mol. Sci. 22: 10367.
Camelina sativa	81	Zheng L, Ma S, Zhou T, Yue C, Hua Y, Huang J. 2021. Genome-wide identification of Brassicaceae B-BOX genes and molecular characterization of their transcriptional responses to various nutrient stresses in allotetraploid rapeseed. BMC Plant Biology 21: 288.
Capsella rubella	26	Zheng L, Ma S, Zhou T, Yue C, Hua Y, Huang J. 2021. Genome-wide identification of Brassicaceae B-BOX genes and molecular characterization of their transcriptional responses to various nutrient stresses in allotetraploid rapeseed. BMC Plant Biology 21: 288.
Cerasus humilis	21	Hu Y, Gong Z, Yan Y, Zhang J, Shao A, Li H, Wang P, Zhang S, Cheng C, Zhang J. 2024. ChBBX6 and ChBBX18 are positive regulators of anthocyanins biosynthesis and carotenoids degradation in Cerasus humilis. International Journal of Biological Macromolecules 282: 137195.
Chenopodium rubrum	16	Gutierrez-Larruscain D, Abeyawardana OAJ, Krüger M, Belz C, Juricek M, Storchova H. 2021. Transcriptomic study of the night break in Chenopodium rubrum reveals possible upstream regulators of the floral activator CrFTL1. Journal of Plant Physiology 265: 153492.
Chinese chestnut (Castanea mollissima)	18	Yu L, Wang D, Huang R,Cao F, Guo C, Zhang J. 2024. Genome‑wide identification, characterization and expression profile analysis of BBX gene family in Chinese chestnut (Castanea mollissima). Plant Biotechnology Reports 18: 129–142.
Chrysanthemum (Chrysanthemum morifolium)	26	Wang B, Liu W, Gan H, Lv Y, Hu X, Wang T, Zhao X. 2025. Genome-wide identification of BBX gene family and its function in defense of necrotrophic fungus Alternaria sp. in Chrysanthemum. BMC Genomics 26: 942.
Chrysanthemum (Chrysanthemum seticuspe)	25	Zhai Y, Zhu Y, Wang Q, Wang G, Yu Y, Wang L, Liu T, Liu S, Hu Q, Chen S, Chen F, Jiang J. 2023. BBX7 interacts with BBX8 to accelerate flowering in chrysanthemum. Molecular Horticulture 3: 7.
Cotton (Gossypium hirsutum)	127	Sun F, Ma J, Wang P, Yang Y. 2023. Genome‑wide identification of the upland cotton (Gossypium hirsutum L.) B‑BOX gene family and its expression after drought stress. Journal of Plant Growth Regulation 42: 7452–7462.
Cucumber (Cucumis sativus)	26	Obel HO, Cheng C, Li Y, Tian Z, Njogu MK, Li J, Lou Q, Yu X, Yang Z, Ogweno JO, Chen J. 2022. Genome-wide identification of the B-Box gene family and expression analysis suggests their potential role in photoperiod-mediated β-carotene accumulation in the endocarp of cucumber (Cucumis sativus L.) fruit. Genes 13: 658.
Grapevine (Vitis vinifera)	25	Zhang X, Zhang L, Ji M, Wu Y, Zhang S, Zhu Y, Yao J, Li Z, Gao H, Wang X. 2021. Genome-wide identification and expression analysis of the B-box transcription factor gene family in grapevine (Vitis vinifera L.). BMC Genomics 22: 221.
Dragontree (Paulownia fortunei)	37	Yang H, Mao X, Xu P, Fan G. 2025. Characterization, stress responses and protein-protein interactions of the Paulownia BBX transcription factor. Industrial Crops and Products 229: 121042.
Eggplant (Solanum melongena)	33	Li J, Li S, Hua Z, Hao J, Wang P, Zhu M, Zhang J, Liu S, Li D, Liu Y, Chen H. 2025. Genome-wide characterization of B-box gene family in eggplant （Solanum melongena L.) and functional identification of SmBBX22 in modualating anthocyanin synthesis. Horticultural Plant Journal, https://doi.org/10.1016/j.hpj.2025.05.020.
Lagerstroemia indica	41	Deng F, Zhang Y, Chen Y, Li Y, Li L, Lei Y, Li Z, Pi B, Chen J, Qiao Z. 2025. Genome-wide identification and expression analysis of the BBX gene family in Lagerstroemia indica grown under light stress. International Journal of Biological Macromolecules 297: 139899.
Maize (Zea mays)	36	Shalmani A, Jing XQ, Shi Y, Muhammad I, Zhou MR, Wei XY, Chen QQ, Li WQ, Liu WT, Chen KM. 2019. Characterization of B-BOX gene family and their expression profiles under hormonal, abiotic and metal stresses in Poaceae plants. BMC Genomics 20: 27.
Medicago sativa	79	Wang J, Meng Z, He H, Du P, Dijkwel PP, Shi S, Li H, Xie Q. 2024. Genome-wide analysis of BBX gene family in three Medicago species provides insights into expression patterns under hormonal and salt stresses. Int. J. Mol. Sci. 25: 5778.
Medicago sativa spp. Caerulea	21	Wang J, Meng Z, He H, Du P, Dijkwel PP, Shi S, Li H, Xie Q. 2024. Genome-wide analysis of BBX gene family in three Medicago species provides insights into expression patterns under hormonal and salt stresses. Int. J. Mol. Sci. 25: 5778.
Medicago truncatula	25	Wang J, Meng Z, He H, Du P, Dijkwel PP, Shi S, Li H, Xie Q. 2024. Genome-wide analysis of BBX gene family in three Medicago species provides insights into expression patterns under hormonal and salt stresses. Int. J. Mol. Sci. 25: 5778.
Melon (Cucumis melo)	26	Xu Z, Zhang G, Chen J, Ying Y, Yao L, Li X, da Silva JAT, Yu Z. 2024. Role of Rubus chingii BBX gene family in anthocyanin accumulation during fruit ripening. Frontiers in Plant Science 15: 1427359.
Millet (Setaria italica)	19	Shalmani A, Jing XQ, Shi Y, Muhammad I, Zhou MR, Wei XY, Chen QQ, Li WQ, Liu WT, Chen KM. 2019. Characterization of B-BOX gene family and their expression profiles under hormonal, abiotic and metal stresses in Poaceae plants. BMC Genomics 20: 27.
Moso bamboo (Phyllostachys edulis)	27	Ma R, Chen J, Huang B, Huang Z, Zhang Z. 2021. The BBX gene family in Moso bamboo (Phyllostachys edulis): identification, characterization and expression profiles. BMC Genomics 22: 533.
Mung bean (Vigna radiata)	23	Yin L, Wu R, An R, Feng Y, Qiu Y, Zhang M. 2024. Genome-wide identification, molecular evolution and expression analysis of the B-box gene family in mung bean (Vigna radiata L.). BMC Plant Biology 24: 532.
Orchid (Dendrobium huoshanense)	23	Deng H, Zhang Y, Manzoor MA, Sabir IA, Han B, Song C. 2024. Genome-scale identification, expression and evolution analysis of B-box members in Dendrobium huoshanense. Heliyon 10: e32773.
Orchid (Dendrobium officinale)	19	Cao Y, Meng D, Han Y, Chen T, Jiao C, Chen Y, Jin Q, Cai Y. 2019. Comparative analysis of B-BOX genes and their expression pattern analysis under various treatments in Dendrobium officinale. BMC Plant Biology 19: 245.
Orchid (Phalaenopsis equestris)	16	Cao Y, Meng D, Han Y, Chen T, Jiao C, Chen Y, Jin Q, Cai Y. 2019. Comparative analysis of B-BOX genes and their expression pattern analysis under various treatments in Dendrobium officinale. BMC Plant Biology 19: 245.
Perilla frutescens	31	Fei C, He Y, Chen P, Zhao W, Chen B, Qian K, Zhou P. 2025. Genome-wide analysis of PfBBXs transcription factors in Perilla frutescens and their expression responses to different light intensities. Plant Molecular Biology 115: 130.
Palmleaf rasberry (Rubus chingii)	32	Xu Z, Zhang G, Chen J, Ying Y, Yao L, Li X, da Silva JAT, Yu Z. 2024. Role of Rubus chingii BBX gene family in anthocyanin accumulation during fruit ripening. Frontiers in Plant Science 15: 1427359.
Papaya (Carica papaya)	20	Ding M, Li S, Hu J, Bai S, Fu X, Liang Z, Liang X, Li Y, Zhao M. 2025. The BBX Gene Family in Papaya (Carica papaya L.): Genome-wide identification and expression profiling during fruit ripening. Tropical Plant Biol. 18: 68.
Peach (Prunus persica)	22	Fang K, Zhang A, Xi W. 2021. Genome-wide identification and expression analysis of the B-box gene family in peach fruit during postharvest cold storage and subsequent shelf life. Postharvest Biology and Technology 172: 111387.
Peanut (Arachis hypogaea)	39	Tang H, Yuan C, Shi H, Liu F, Shan S, Wang Z, Sun Q, Sun J. 2024. Genome-wide identification of peanut B-Boxs and functional characterization of AhBBX6 in salt and drought stresses. Plants 13: 955.
Pear (Pyrus bretschneideri)	37	Zou Z, Wang R, Wang R, Yang S, Yang Y. 2018. Genome-wide identification, phylogenetic analysis, and expression profiling of the BBX family genes in pear. The Journal of Horticultural Science and Biotechnology 93: 37-50.
Pear (Pyrus communis)	40	Shalmani A, Fan S, Jia P, Li G, Muhammad I, Li Y, Sharif R, Dong F, Zuo X, Li K, Chen KM, Han M. 2018. Genome identification of B-BOX gene family in seven Rosaceae species and their expression analysis in response to flower induction in Malus domestica. Molecules 23: 1763.
Pepper (Capsicum annuum)	24	Ma J, Dai J, Liu X, Lin D. 2021. Genome-wide and expression analysis of B-box gene family in pepper. BMC Genomics 22: 883.
Petunia (Petunia hybrida)	28	Wen S, Zhang Y, Deng Y, Chen G, Yu Y, Wei Q. 2020. Genomic identification and expression analysis of the BBX transcription factor gene family in Petunia hybrida. Molecular Biology Reports 47: 6027-6041.
Pineapple (Ananas comosus)	19	Ouyang Y, Pan X, Wei Y, Wang J, Xu X, He Y, Zhang X, Li Z, Zhang H. 2022. Genome-wide identification and characterization of the BBX gene family in pineapple reveals that candidate genes are involved in floral induction and flowering. Genomics 114: 110397.
Platanus × acerifolia	39	Shi G, Ai K, Yan X, Zhou Z, Cai F, Bao M, Zhang J. 2023. Genome-wide analysis of the BBX genes in Platanus × acerifolia and their relationship with flowering and/or dormancy. Int. J. Mol. Sci. 24: 8576.
Potato (Solanum tuberosum)	30	Talar U, Kielbowicz-Matuk A, Czarnecka J, Rorat T. 2017. Genome-wide survey of B-box proteins in potato (Solanum tuberosum) - Identification, characterization and expression patterns during diurnal cycle, etiolation and de-etiolation. PLoS ONE 12: e0177471.
Pomegranate (Punica granatum)	23	Liu L, Zheng J. 2025. Identification and Characterization of the BBX Gene Family in Pomegranate (Punica granatum L.) and Its Potential Role in Anthocyanin Accumulation During Fruit Ripening. Horticulturae 11: 507.
Quinoa (Chenopodium quinoa)	31	Xuefen D, Wei X, Wang B, Xiaolin Z, Xian W, Jincheng L. 2022. Genome-wide identification and expression pattern analysis of quinoa BBX family. PeerJ 10: e14463.
Raspberry (Rubus occidentalis)	20	Shalmani A, Fan S, Jia P, Li G, Muhammad I, Li Y, Sharif R, Dong F, Zuo X, Li K, Chen KM, Han M. 2018. Genome identification of B-BOX gene family in seven Rosaceae species and their expression analysis in response to flower induction in Malus domestica. Molecules 23: 1763.
Red sage (Salvia miltiorrhiza)	27	Li Y, Tong Y, Ye J, Zhang C, Li B, Hu S, Xue X, Tian Q, Wang Y, Li L, Niu J, Cao X, Wang D, Wang Z. 2023. Genome-wide characterization of B-Box gene family in Salvia miltiorrhiza. Int. J. Mol. Sci. 24: 2146.
Rice (Oryza sativa)	30	Huang J, Zhao X, Weng X, Wang L, Xie W. 2012. The rice B-Box Zinc finger gene family: genomic identification, characterization, expression profiling and diurnal analysis. PLoS ONE 7: e48242.
Rose (Rosa chinensis)	22	Shalmani A, Fan S, Jia P, Li G, Muhammad I, Li Y, Sharif R, Dong F, Zuo X, Li K, Chen KM, Han M. 2018. Genome identification of B-BOX gene family in seven Rosaceae species and their expression analysis in response to flower induction in Malus domestica. Molecules 23: 1763.
Ryegrass (Lolium perenne)	26	Liu Q, Song Y, Liu Y, Xu X, Shao A, Wei M, He Y, Zhang X, Wang W. 2025. Genome-wide characterization of the BBX gene family in perennial ryegrass and functional insights into the potentiality of LpBBX3 in drought and salt tolerance. Ecotoxicol. Environ. Saf. 302: 118753.
Sorghum (Sorghum bicolor)	24	Shalmani A, Jing XQ, Shi Y, Muhammad I, Zhou MR, Wei XY, Chen QQ, Li WQ, Liu WT, Chen KM. 2019. Characterization of B-BOX gene family and their expression profiles under hormonal, abiotic and metal stresses in Poaceae plants. BMC Genomics 20: 27.
Soybean (Glycine max)	59	Shan B, Bao G, Shi T, Zhai L, Bian S, Li X. 2022. Genome‑wide identification of BBX gene family and their expression patterns under salt stress in soybean. BMC Genomics 23: 820.
Stiff brome (Brachypodium distachyon)	22	Shalmani A, Jing XQ, Shi Y, Muhammad I, Zhou MR, Wei XY, Chen QQ, Li WQ, Liu WT, Chen KM. 2019. Characterization of B-BOX gene family and their expression profiles under hormonal, abiotic and metal stresses in Poaceae plants. BMC Genomics 20: 27.
Strawberry (Fragaria ananassa)	51	Ye Y, Liu Y, Li X, Wang G, Zhou Q, Chen Q, Li J, Wang X, Tang H. 2021. An evolutionary analysis of B-Box transcription factors in strawberry reveals the role of FaBBx28c1 in the regulation of flowering time. Int. J. Mol. Sci. 22: 11766.
Strawberry (Fragaria vesca)	22	Xu D, Wang H, Feng X, Ma Y, Huang Y, Wang Y, Ding J, Chen H, Wu H. 2023. Genome-wide identification, phylogenetic and expression analysis of the B-Box gene family in the woodland strawberry (Fragaria vesca). Horticulturae 9: 842.
Sugar beet (Beta vulgaris)	17	Song H, Ding G, Zhao C, Li Y. 2023. Genome-wide identification of B-Box gene family and expression analysis suggest its roles in responses to Cercospora leaf spot in sugar beet (Beta Vulgaris L.). Genes 14: 1248.
Sugarcane (Saccharum officinarum)	21	Rani V, Datta R, Aljarbac NH, Al-Hazani TM, Singhe S, Sengar RS. 2023. Genome-wide identification and analysis of B-box zinc finger gene family in sugarcane (Saccharum officinarum). Journal of King Saud University – Science 35: 102720.
Sugarcane (Saccharum spontaneum)	25	Wu Z, Fu D, Gao X, Zeng Q, Chen X, Wu J, Zhang N. 2023. Characterization and expression profiles of the B‑box gene family during plant growth and under low‑nitrogen stress in Saccharum. BMC Genomics 24: 79.
Sweet cherry (Prunus avium)	22	Shalmani A, Fan S, Jia P, Li G, Muhammad I, Li Y, Sharif R, Dong F, Zuo X, Li K, Chen KM, Han M. 2018. Genome identification of B-BOX gene family in seven Rosaceae species and their expression analysis in response to flower induction in Malus domestica. Molecules 23: 1763.
Sweet potato wild ancestor (Ipomoea trifida)	34	Hou W, Ren L, Zhang Y, Sun H, Shi T, Gu Y, Wang A, Ma D, Li Z, Zhang L. 2021. Characterization of BBX family genes and their expression profiles under various stresses in the sweet potato wild ancestor Ipomoea trifida. Scientia Horticulturae 288: 110374.
Tea (Camellia sinensis)	32	Wu P, Yue Z, Huanga Z, Xiao M, Sun S, Yang Z, Zheng C. 2025. Genome-wide identification and expression analysis of B-box genes during abiotic stress responses in the tea plant. Plant Physiology and Biochemistry 229: 110777.
Tartary buckwheat (Fagopyrum tataricum)	28	Zhao J, Li H, Huang J, Shi T, Meng Z, Chen Q, Deng J. 2021. Genome-wide analysis of BBX gene family in Tartary buckwheat (Fagopyrum tataricum). PeerJ 9: e11939.
Tobacco (Nicotiana tabacum)	49	Liu S, Lyu S, Yang Z, Xu G, Zhang Y, Liu Y, Jin J, Deng S. 2023. Genome-wide characterization of tobacco B-BOX gene family identified two close members play contrast roles under cold stress. Environmental and Experimental Botany 216: 105533.
Tomato (Solanum lycopersicum)	31	Lira BS, Oliveira MJ, Shiose L, Wu RTA, Rosado D, Duarte AC, Freschi L, Rossi M. 2020. Light and ripening-regulated BBX protein-encoding genes in Solanum lycopersicum. Scientific Reports 10: 19235.
Tung Tree (Vernicia fordii)	22	Shi K, Zhao G, Li Z, Zhou J, Wu L, Tan X, Yuan J. 2024. Genome-wide Identification of B-Box gene family and candidate light-related member analysis of tung tree (Vernicia fordii). Int. J. Mol. Sci. 25: 1977.
Watermelon (Citrullus lanatus)	25	Wang X, Guo H, Jin Z, Ding Y, Guo M. 2023. Comprehensive characterization of B-Box Zinc Finger Genes in Citrullus lanatus and their response to hormone and abiotic stresses. Plants 12: 2634.
White sweetclover (Melilotus albus)	20	Nian L, Zhang X, Liu X, Li X, Liu X, Yang Y, Haider FU, Zhu X, Ma B, Mao Z et al. 2022. Characterization of B-box family genes and their expression profiles under abiotic stresses in the Melilotus albus. Frontiers in Plant Science 13: 990929.
Wheat (Triticum aestivum)	96	Chen S, Jiang W, Yin J, Wang S, Fang Z, Ma D, Gao D. 2021. Genome-wide mining of wheat B-BOX zinc finger (BBX) gene family provides new insights into light stress responses. Crop & Pasture Science 72: 17–37.
Wild peanut (Arachis duranensis)	19	Tang H, Yuan C, Shi H, Liu F, Shan S, Wang Z, Sun Q, Sun J. 2024. Genome-wide identification of peanut B-Boxs and functional characterization of AhBBX6 in salt and drought stresses. Plants 13: 955.
Wild peanut (Arachis ipaensis)	19	Tang H, Yuan C, Shi H, Liu F, Shan S, Wang Z, Sun Q, Sun J. 2024. Genome-wide identification of peanut B-Boxs and functional characterization of AhBBX6 in salt and drought stresses. Plants 13: 955.
Wolfberry (Lycium barbarum)	28	Yin Y, Shi H, Mi J, Qin X, Zhao J, Zhang D, Guo C, He X, An W, Cao Y, Zhu J, Zhan X. 2022. Genome-Wide Identification and Analysis of the BBX Gene Family and Its Role in Carotenoid Biosynthesis in Wolfberry (Lycium barbarum L.). Int. J. Mol. Sci. 23: 8440.
Yam (Dioscorea alata)	20	Chang Y, Sun H, Liu S, He Y, Zhao S, Wang J, Wang T, Zhang J, Gao J, Yang Q, Li M, Zhao X. 2023. Identification of BBX gene family and its function in the regulation of microtuber formation in yam. BMC Genomics 24: 354.
Yam (Dioscorea opposita)	19	Chang Y, Sun H, Liu S, He Y, Zhao S, Wang J, Wang T, Zhang J, Gao J, Yang Q, Li M, Zhao X. 2023. Identification of BBX gene family and its function in the regulation of microtuber formation in yam. BMC Genomics 24: 354.
Yam (Dioscorea rotundata)	20	Chang Y, Sun H, Liu S, He Y, Zhao S, Wang J, Wang T, Zhang J, Gao J, Yang Q, Li M, Zhao X. 2023. Identification of BBX gene family and its function in the regulation of microtuber formation in yam. BMC Genomics 24: 354.
(1) The list includes species with sequenced genomes and surveys for all five structural groups, not limitng to CONSTANS-LIKE (COL) genes (structural groups I, II and III).

## Sheet: Supporting Information Table S3
New Phytologist Supporting Information
Article title: Multifaceted roles of BBX transcription factors: impacts on key agronomical traits and environmental resilience
Authors: Bruno Silvestre Lira, Juliene Moreira, Luciano Freschi and Magdalena Rossi
Article acceptance date: 16 January 2026
Supporting Information Table S3. AtBBXs DNA interaction.
BBX	GROUP	LOCUS	NUMBER OF BBOX	CONTAINS CCT	PUTATIVE LLPS DROPLET ACTIVITY	DNA INTERACTION
						PROMOTER	DIRECT INTERACTION*	METHODOLOGY	REFERENCE
AtBBX1	I	AT5G15840	2	Yes	Driver	AtFT	Yes	EMSA	Tiwari SB, Shen Y, Chang HC, Hou Y, Harris A, Ma SF, McPartland M, Hymus GJ, Adam L, Marion C. 2010. The flowering time regulator CONSTANS is recruited to the FLOWERING LOCUS T promoter via a unique cis‐element. New Phytologist 187: 57-66.
								ChIP	Rahul PV, Yadukrishnan P, Sasidharan A, Datta S. 2024. The B‐box protein BBX13/COL15 suppresses photoperiodic flowering by attenuating the action of CONSTANS in Arabidopsis. Plant, Cell & Environment 47: 5358-5371.
								TEA
AtBBX2	I	AT5G15850	2	Yes	Driver
AtBBX3	I	AT3G02380	2	Yes	Client
AtBBX4	I	AT2G24790	2	Yes	Driver	AtBBX11 (AtCOL13)	Yes	EMSA	Liu B, Long H, Yan J, Ye L, Zhang Q, Chen H, Gao S, Wang Y, Wang X, Sun S. 2021. A HY5‐COL3‐COL13 regulatory chain for controlling hypocotyl elongation in Arabidopsis. Plant, Cell & Environment 44: 130-142.
								TEA
						AtFT	Not determined	ChIP	Tripathi P, Carvallo M, Hamilton EE, Preuss S, Kay SA. 2017. Arabidopsis B-BOX32 interacts with CONSTANS-LIKE3 to regulate flowering. Proceedings of the National Academy of Sciences 114: 172-177.
								TEA
AtBBX5	I	AT5G24930	2	Yes	Driver	AtANS	Yes	EMSA	Liang Y, Xu Y, Lin C, Yu Z, Hu H, Xie B, Wei J, Yang M, Li J, Heng Y, et al. 2025. The B-box transcription factor BBX5 enhances UV-B resistance by promoting anthocyanin biosynthesis in Arabidopsis. Journal of Experimental Botany eraf394
								ChIP
								TEA
AtBBX6	I	AT5G57660	2	Yes	Driver
AtBBX7	II	AT3G07650	2	Yes	Driver	AtLHY and AtCCA1	Not determined	ChIP	Bian Y, Song Z, Liu C, Song Z, Dong J, Xu D. 2025. The BBX7/8‐CCA1/LHY transcription factor cascade promotes shade avoidance by activating PIF4. New Phytologist 245: 637-652.
								TEA
AtBBX8	II	AT5G48250	2	Yes	Driver	AtLHY and AtCCA1	Not determined	ChIP	Bian Y, Song Z, Liu C, Song Z, Dong J, Xu D. 2025. The BBX7/8‐CCA1/LHY transcription factor cascade promotes shade avoidance by activating PIF4. New Phytologist 245: 637-652.
BBX8	II	AT5G48250	2	yes	driver			TEA
AtBBX9	II	AT4G15250	2	Yes	None	AtSAUR24, AtSAUR29 and AtIAA29	Not determined	ChIP	Song Z, Ye W, Jiang Q, Lin H, Hu Q, Xiao Y, Bian Y, Zhao F, Dong J, Xu D. 2024. BBX9 forms feedback loops with PIFs and BBX21 to promote photomorphogenic development. Journal of Integrative Plant Biology 66: 1934-1952.
AtBBX10	II	AT3G21880	2	Yes	Client
AtBBX11	II	AT2G47890	2	Yes	Client	AtHY5	Yes	EMSA	Zhao X, Heng Y, Wang X, Deng XW, Xu D. 2020. A positive feedback loop of BBX11–BBX21–HY5 promotes photomorphogenic development in Arabidopsis. Plant Communications 1: 100045.
								ChIP
								TEA
AtBBX12	II	AT2G33500	2	Yes	Driver
AtBBX13	II	AT1G28050	2	Yes	Driver	AtFT	Yes	EMSA	Rahul PV, Yadukrishnan P, Sasidharan A, Datta S. 2024. The B‐box protein BBX13/COL15 suppresses photoperiodic flowering by attenuating the action of CONSTANS in Arabidopsis. Plant, Cell & Environment 47: 5358-5371.
								TEA
AtBBX26	II	AT1G60250	2	Yes	Client
AtBBX27	II	AT1G68190	2	Yes	Driver
AtBBX14	III	AT1G68520	1	Yes	Driver	AtEIN3	Not determined	TEA	Buelbuel S, Sakuraba Y, Sedaghatmehr M, Watanabe M, Hoefgen R, Balazadeh S, Mueller‐Roeber B. 2023. Arabidopsis BBX14 negatively regulates nitrogen starvation‐and dark‐induced leaf senescence. The Plant Journal 116: 251-268.
AtBBX15	III	AT1G25440	1	Yes	Driver
AtBBX16	III	AT1G73870	1	Yes	Client
AtBBX17	III	AT1G49130	1	Yes	Client
AtBBX18	IV	AT2G21320	2	No	Driver
AtBBX19	IV	AT4G38960	2	No	Client	AtCHI	Not determined	TEA	Datta S, Johansson H, Hettiarachchi C, Irigoyen ML, Desai M, Rubio V, Holm M. 2008. LZF1/SALT TOLERANCE HOMOLOG3, an Arabidopsis B-box protein involved in light-dependent development and gene expression, undergoes COP1-mediated ubiquitination. The Plant Cell 20: 2324-2338.
AtBBX20	IV	AT4G39070	2	No	Driver	AtABI5	Yes	EMSA	Bai M, Sun J, Liu J, Ren H, Wang K, Wang Y, Wang C, Dehesh K. 2019. The B‐box protein BBX19 suppresses seed germination via induction of ABI5. The Plant Journal 99: 1192-1202.
AtBBX21	IV	AT1G75540	2	No	Driver	AtHY5	Yes	EMSA	Xu D, Jiang Y, Li J, Lin F, Holm M, Deng XW. 2016. BBX21, an Arabidopsis B-box protein, directly activates HY5 and is targeted by COP1 for 26S proteasome-mediated degradation. Proceedings of the National Academy of Sciences 113: 7655-7660.
								ChIP
AtBBX22	IV	AT1G78600	2	No	Driver	AtUVR1	Yes	EMSA	Job N, Dwivedi S, Lingwan M, Datta S. 2025. BBX22 enhances the accumulation of antioxidants to inhibit DNA damage and promotes DNA repair under high UV‐B. Physiologia Plantarum 177: e70038.
								ChIP
								TEA
AtBBX23	IV	AT4G10240	2	No	Client	AtCHS	Not determined	ChIP	Zhang X, Huai J, Shang F, Xu G, Tang W, Jing Y, Lin R. 2017. A PIF1/PIF3-HY5-BBX23 transcription factor cascade affects photomorphogenesis. Plant Physiology 174: 2487-2500.
								TEA
AtBBX24	IV	AT1G06040	2	No	Client	AtERD15	Not determined	TEA	Xie Y, Miao T, Lyu S, Huang Y, Shu M, Li S, Xiong T. 2024. Arabidopsis ERD15 regulated by BBX24 plays a positive role in UV-B signaling. Plant Science 343: 112077.
AtBBX25	IV	AT2G31380	2	No	Client
AtBBX28	V	AT4G27310	1	No	Driver	AtFT	Not determined	ChIP	Liu Y, Lin G, Yin C, Fang Y. 2020. B-box transcription factor 28 regulates flowering by interacting with constans. Scientific Reports 10: 17789.
								TEA
AtBBX29	V	AT5G54470	1	No	Driver	AtMYB12	Not determined	TEA	Medina-Fraga AL, Chinen LA, Demkura PV, Lichy MZ, Gershenzon J, Ballaré CL, Crocco CD. 2023. AtBBX29 integrates photomorphogenesis and defense responses in Arabidopsis. Photochemical & Photobiological Sciences 22: 1475-1489.
AtBBX30	V	AT4G15248	1	No	Client	AtBBX28 and AtBBX29	Not determined	ChIP	Song Z, Yan T, Liu J, Bian Y, Heng Y, Lin F, Jiang Y, Deng XW, Xu D. 2020. BBX28/BBX29, HY5 and BBX30/31 form a feedback loop to fine‐tune photomorphogenic development. The Plant Journal 104: 377-390.
AtBBX31	V	AT3G21890	1	No	Client	AtBBX28 and AtBBX29	Not determined	ChIP	Song Z, Yan T, Liu J, Bian Y, Heng Y, Lin F, Jiang Y, Deng XW, Xu D. 2020. BBX28/BBX29, HY5 and BBX30/31 form a feedback loop to fine‐tune photomorphogenic development. The Plant Journal 104: 377-390.
AtBBX32	V	AT3G21150	1	No	None	AtFT	Not determined	ChIP	Tripathi P, Carvallo M, Hamilton EE, Preuss S, Kay SA. 2017. Arabidopsis B-BOX32 interacts with CONSTANS-LIKE3 to regulate flowering. Proceedings of the National Academy of Sciences 114: 172-177.
								TEA
* Direct interaction was considered positive when demonstrated by electroforesis mobility shift assay (EMSA).

## Sheet: References
New Phytologist Supporting Information
Article title: Multifaceted roles of BBX transcription factors: impacts on key agronomical traits and environmental resilience
Authors: Bruno Silvestre Lira, Juliene Moreira, Luciano Freschi and Magdalena Rossi
Article acceptance date: 16 January 2026
REFERENCES
Alvarez-Fernandez R, Penfold CA, Galvez-Valdivieso G, Exposito-Rodriguez M, Stallard EJ, Bowden L, Moore JD, Mead A, Davey PA, Matthews JSA, Beynon J, Buchanan-Wollaston V, Wild DL, Lawson T, Bechtold U, Denby KJ, Mullineaux PM. 2021. Time-series transcriptomics reveals a BBX32-directed control of acclimation to high light in mature Arabidopsis leaves. The Plant Journal 107: 1363-1386.
Ando E, Ohnishi M, Wang Y, Matsushita T, Watanabe A, Hayashi Y, Fujii M, Ma JF, Inoue SI, Kinoshita T. 2013. TWIN SISTER OF FT, GIGANTEA, and CONSTANS have a positive but indirect effect on blue light-induced stomatal opening in Arabidopsis. Plant Physiology 162: 1529-1538.
Atanasov V, Schumacher J, Muiño JM, Larasati C, Wang L, Kaufmann K, Leister D, Kleine T. 2024. Arabidopsis BBX14 is involved in high light acclimation and seedling development. The Plant Journal 118: 141-158.
Bai M, Sun J, Liu J, Ren H, Wang K, Wang Y, Wang C, Dehesh K. 2019. The B‐box protein BBX19 suppresses seed germination via induction of ABI5. The Plant Journal 99: 1192-1202.
Bian Y, Song Z, Liu C, Song Z, Dong J, Xu D. 2025. The BBX7/8‐CCA1/LHY transcription factor cascade promotes shade avoidance by activating PIF4. New Phytologist 245: 637-652.
Buelbuel S, Sakuraba Y, Sedaghatmehr M, Watanabe M, Hoefgen R, Balazadeh S, Mueller‐Roeber B. 2023. Arabidopsis BBX14 negatively regulates nitrogen starvation‐and dark‐induced leaf senescence. The Plant Journal 116: 251-268.
Bursch K, Niemann ET, Nelson DC, Johansson H. 2021. Karrikins control seedling photomorphogenesis and anthocyanin biosynthesis through a HY5-BBX transcriptional module. The Plant Journal 107: 1346-1362.
Cao J, Liang Y, Yan T, Wang X, Zhou H, Chen C, Zhang Y, Zhang B, Zhang S, Liao J, Cheng S, Chu J, Huang X, Xu D, Li J, Deng XW, Lin F. 2022. The photomorphogenic repressors BBX28 and BBX29 integrate light and brassinosteroid signaling to inhibit seedling development in Arabidopsis. The Plant Cell 34: 2266-2285.
Cao Y, Meng D, Han Y, Chen T, Jiao C, Chen Y, Jin Q, Cai Y. 2019. Comparative analysis of B-BOX genes and their expression pattern analysis under various treatments in Dendrobium officinale. BMC Plant Biology 19: 245.
Chang Y, Sun H, Liu S, He Y, Zhao S, Wang J, Wang T, Zhang J, Gao J, Yang Q, Li M, Zhao X. 2023. Identification of BBX gene family and its function in the regulation of microtuber formation in yam. BMC Genomics 24: 354.
Chen S, Jiang W, Yin J, Wang S, Fang Z, Ma D, Gao D. 2021. Genome-wide mining of wheat B-BOX zinc finger (BBX) gene family provides new insights into light stress responses. Crop & Pasture Science 72: 17–37.
Cheng XF, Wang ZY. 2005. Overexpression of COL9, a CONSTANS-LIKE gene, delays flowering by reducing expression of CO and FT in Arabidopsis thaliana. The Plant Journal 43: 758-768.
Chiriotto TS, Saura-Sánchez M, Barraza C, Botto JF. 2023. BBX24 Increases Saline and Osmotic Tolerance through ABA Signaling in Arabidopsis Seeds. Plants 12: 2392.
Crocco CD, Locascio A, Escudero CM, Alabadí D, Blázquez MA, Botto JF. 2015. The transcriptional regulator BBX24 impairs DELLA activity to promote shade avoidance in Arabidopsis thaliana. Nature Communications 6: 6202.
Datta S, Hettiarachchi GHCM, Deng XW, Holm M. 2006. Arabidopsis CONSTANS-LIKE3 is a positive regulator of red light signaling and root growth. The Plant Cell 18: 70-84.
Datta S, Johansson H, Hettiarachchi C, Irigoyen ML, Desai M, Rubio V, Holm M. 2008. LZF1/SALT TOLERANCE HOMOLOG3, an Arabidopsis B-box protein involved in light-dependent development and gene expression, undergoes COP1-mediated ubiquitination. The Plant Cell 20: 2324-2338.
Deng F, Zhang Y, Chen Y, Li Y, Li L, Lei Y, Li Z, Pi B, Chen J, Qiao Z. 2025. Genome-wide identification and expression analysis of the BBX gene family in Lagerstroemia indica grown under light stress. International Journal of Biological Macromolecules 297: 139899.
Deng H, Zhang Y, Manzoor MA, Sabir IA, Han B, Song C. 2024. Genome-scale identification, expression and evolution analysis of B-box members in Dendrobium huoshanense. Heliyon 10: e32773.
Ding L, Wang S, Song ZT, Jiang Y, Han JJ, Lu SJ, Li L, Liu JX. 2018. Two B-box domain proteins, BBX18 and BBX23, interact with ELF3 and regulate thermomorphogenesis in Arabidopsis. Cell Reports 25: 1718-1728.
Ding M, Li S, Hu J, Bai S, Fu X, Liang Z, Liang X, Li Y, Zhao M. 2025. The BBX Gene Family in Papaya (Carica papaya L.): Genome-wide identification and expression profiling during fruit ripening. Tropical Plant Biol. 18: 68.
Du J, Zhu X, He K, Kui M, Zhang J, Han X, Fu Q, Jiang Y, Hu Y. 2014. Convergence of light and ABA signaling on the ABI5 promoter. PLoS Genetics 10: e1004197.
Du J, Zhu X, He K, Kui M, Zhang J, Han X, Fu Q, Jiang Y, Hu Y. 2023. CONSTANS interacts with and antagonizes ABF transcription factors during salt stress under long-day conditions. Plant Physiology 193: 1675-1694.
Fan XY, Sun Y, Cao DM, Bai MY, Luo XM, Yang HJ, Wei CQ, Zhu SW, Sun Y, Chong K, Wang ZY. 2012. BZS1, a B-box protein, promotes photomorphogenesis downstream of both brassinosteroid and light signaling pathways. Molecular Plant 5: 591-600.
Fang K, Zhang A, Xi W. 2021. Genome-wide identification and expression analysis of the B-box gene family in peach fruit during postharvest cold storage and subsequent shelf life. Postharvest Biology and Technology 172: 111387.
Fei C, He Y, Chen P, Zhao W, Chen B, Qian K, Zhou P. 2025. Genome-wide analysis of PfBBXs transcription factors in Perilla frutescens and their expression responses to different light intensities. Plant Molecular Biology 115: 130.
Gangappa SN, Crocco CD, Johansson H, Datta S, Hettiarachchi C, Holm M, Botto JF. 2013. The Arabidopsis B-BOX protein BBX25 interacts with HY5, negatively regulating BBX22 expression to suppress seedling photomorphogenesis. The Plant Cell 25: 1243-1257.
Gao L, Xu S, Zhang J, Kang J, Zhong S, Shi H. 2024. Promotion of seedling germination in Arabidopsis by B-box zinc-finger protein BBX32. Current Biology 34: 3152-3164.
Gómez-Ocampo G, Crocco CD, Cascales J, Oklestkova J, Tarkowská D, Strnad M, Mora-Garcia S, Pruneda-Paz JL, Blazquez MA, Botto JF. 2024. BBX21 integrates brassinosteroid biosynthesis and signaling in the inhibition of hypocotyl growth under shade. Plant and Cell Physiology 65: 1627-1639.
Graeff M, Straub D, Eguen T, Dolde U, Rodrigues V, Brandt R, Wenkel S. 2016. MicroProtein-mediated recruitment of CONSTANS into a TOPLESS trimeric complex represses flowering in Arabidopsis. PLoS Genetics 12: e1005959.
Gutierrez-Larruscain D, Abeyawardana OAJ, Krüger M, Belz C, Juricek M, Storchova H. 2021. Transcriptomic study of the night break in Chenopodium rubrum reveals possible upstream regulators of the floral activator CrFTL1. Journal of Plant Physiology 265: 153492.
Han X, Kui M, Xu T, Ye J, Du J, Yang M, Jiang Y, Hu Y. 2023. CO interacts with JAZ repressors and bHLH subgroup IIId factors to negatively regulate jasmonate signaling in Arabidopsis seedlings. The Plant Cell 35: 852-873.
Hassidim M, Harir Y, Yakir E, Kron I, Green RM. 2009. Over-expression of CONSTANS-LIKE 5 can induce flowering in short-day grown Arabidopsis. Planta 230: 481-491.
He W, Liu H, Li Y, Wu Z, Xie Y, Yan X, Wanga X, Miao Q, Chen T, Rahman S, Yao X, Zhanga Y, Wang C, Hu X, Fu X, Ren L, Tang K, Li L. 2023. Genome-wide characterization of B-box gene family in Artemisia annua L. and its potential role in the regulation of artemisinin biosynthesis. Industrial Crops & Products 199: 116736.
Heng Y, Jiang Y, Zhao X, Zhou H, Wang X, Deng XW, Xu D. 2019. BBX4, a phyB-interacting and modulated regulator, directly interacts with PIF3 to fine tune red light-mediated photomorphogenesis. Proceedings of the National Academy of Sciences of the United States of America 116: 26049-26056.
Hou W, Ren L, Zhang Y, Sun H, Shi T, Gu Y, Wang A, Ma D, Li Z, Zhang L. 2021. Characterization of BBX family genes and their expression profiles under various stresses in the sweet potato wild ancestor Ipomoea trifida. Scientia Horticulturae 288: 110374.
Hu Y, Gong Z, Yan Y, Zhang J, Shao A, Li H, Wang P, Zhang S, Cheng C, Zhang J. 2024. ChBBX6 and ChBBX18 are positive regulators of anthocyanins biosynthesis and carotenoids degradation in Cerasus humilis. International Journal of Biological Macromolecules 282: 137195.
Huang J, Zhao X, Weng X, Wang L, Xie W. 2012. The rice B-Box Zinc finger gene family: genomic identification, characterization, expression profiling and diurnal analysis. PLoS ONE 7: e48242.
Job N, Datta S. 2021. PIF3/HY5 module regulates BBX11 to suppress protochlorophyllide levels in dark and promote photomorphogenesis in light. New Phytologist 230: 190-204.
Job N, Dwivedi S, Lingwan M, Datta S. 2025. BBX22 enhances the accumulation of antioxidants to inhibit DNA damage and promotes DNA repair under high UV‐B. Physiologia Plantarum 177: e70038.
Job N, Lingwan M, Masakapalli SK, Datta S. 2022. Transcription factors BBX11 and HY5 interdependently regulate the molecular and metabolic responses to UV-B. Plant Physiology 189: 2467-2480.
Ju L, Yang S, Liang X, Zhang Z, Wang H, Qin T, Li F, Huang J, Chen D, Zheng D, Wang P, Zhao J, He Y, Yu W, Zhang X. 2025. Ralstonia solanacearum injected protein RipH1 targets transcription factor B-box (BBX)-containing protein 31 in Arabidopsis thaliana to manipulate plant immunity. International Journal of Biological Macromolecules: 144718.
Khanna R, Coupland G, Holm M, Mizuno T, Wu SH. 2009. The Arabidopsis B-Box zinc finger family. The Plant Cell 21: 3416–3420.
Ledger S, Strayer C, Ashton F, Kay SA, Putterill J. 2001. Analysis of the function of two circadian-regulated CONSTANS-LIKE genes. The Plant Journal 26: 15-22.
Li F, Sun J, Wang D, Bai S, Clarke AK, Holm M. 2014. The B-box family gene STO (BBX24) in Arabidopsis thaliana regulates flowering time in different pathways. PLoS One 9: e87544.
Li J, Li S, Hua Z, Hao J, Wang P, Zhu M, Zhang J, Liu S, Li D, Liu Y, Chen H. 2025. Genome-wide characterization of B-box gene family in eggplant （Solanum melongena L.) and functional identification of SmBBX22 in modualating anthocyanin synthesis. Horticultural Plant Journal, https://doi.org/10.1016/j.hpj.2025.05.020.
Li N, Xu Y, Lu Y. 2024. A Regulatory Mechanism on Pathways: Modulating Roles of MYC2 and BBX21 in the Flavonoid Network. Plants 13: 1156.
Li Y, Shi Y, Li M, Fu D, Wu S, Li J, Gong Z, Liu H, Yang S. 2021. The CRY2–COP1–HY5–BBX7/8 module regulates blue light-dependent cold acclimation in Arabidopsis. The Plant Cell 33: 3555-3573.
Li Y, Tong Y, Ye J, Zhang C, Li B, Hu S, Xue X, Tian Q, Wang Y, Li L, Niu J, Cao X, Wang D, Wang Z. 2023. Genome-wide characterization of B-Box gene family in Salvia miltiorrhiza. Int. J. Mol. Sci. 24: 2146.
Liang Y, Xu Y, Lin C, Yu Z, Hu H, Xie B, Wei J, Yang M, Li J, Heng Y, et al. 2025. The B-box transcription factor BBX5 enhances UV-B resistance by promoting anthocyanin biosynthesis in Arabidopsis. Journal of Experimental Botany eraf394
Lim AR, Kong Q, Noor A, Song YQ, Pattanaik S, Yuan L, Ma W. 2023. B-BOX-DOMAIN PROTEIN32 modulates seed oil biosynthesis in Arabidopsis by interacting with WRINKLED1. Plant Physiology 193: 919-922.
Lira BS, Oliveira MJ, Shiose L, Wu RTA, Rosado D, Duarte AC, Freschi L, Rossi M. 2020. Light and ripening-regulated BBX protein-encoding genes in Solanum lycopersicum. Scientific Reports 10: 19235.
Liu B, Long H, Yan J, Ye L, Zhang Q, Chen H, Gao S, Wang Y, Wang X, Sun S. 2021. A HY5‐COL3‐COL13 regulatory chain for controlling hypocotyl elongation in Arabidopsis. Plant, Cell & Environment 44: 130-142.
Liu L, Zheng J. 2025. Identification and Characterization of the BBX Gene Family in Pomegranate (Punica granatum L.) and Its Potential Role in Anthocyanin Accumulation During Fruit Ripening. Horticulturae 11: 507.
Liu Q, Song Y, Liu Y, Xu X, Shao A, Wei M, He Y, Zhang X, Wang W. 2025. Genome-wide characterization of the BBX gene family in perennial ryegrass and functional insights into the potentiality of LpBBX3 in drought and salt tolerance. Ecotoxicol. Environ. Saf. 302: 118753.
Liu S, Lyu S, Yang Z, Xu G, Zhang Y, Liu Y, Jin J, Deng S. 2023. Genome-wide characterization of tobacco B-BOX gene family identified two close members play contrast roles under cold stress. Environmental and Experimental Botany 216: 105533.
Liu Y, Lin G, Yin C, Fang Y. 2020. B-box transcription factor 28 regulates flowering by interacting with constans. Scientific Reports 10: 17789.
Luo S, Tetteh C, Song Z, Zhang C, Jin P, Hao X, Liu Y, Ge S, Chen J, Ye K, Wang K, Zhang T, Zhang H. 2025. Positive regulation of BBX11 by NAC053 confers stomatal and apoplastic immunity against bacterial infection in Arabidopsis. New Phytologist 246: 1816-1833.
Ma J, Dai J, Liu X, Lin D. 2021. Genome-wide and expression analysis of B-box gene family in pepper. BMC Genomics 22: 883.
Ma R, Chen J, Huang B, Huang Z, Zhang Z. 2021. The BBX gene family in Moso bamboo (Phyllostachys edulis): identification, characterization and expression profiles. BMC Genomics 22: 533.
Malakar BC, Chandramohan R, Sethi V, Gangappa SN. 2025. The B‐BOX protein BBX21 suppresses thermosensory growth under short‐and long‐day photoperiods by distinct mechanisms. The Plant Journal 123: e70345.
Malakar BC, Singh S, Garhwal V, Chandramohan R, Upadhyaya G, Sethi V, Gangappa SN. 2025. BBX24/BBX25 antagonizes the function of thermosensor ELF3 to promote PIF4-mediated thermomorphogenesis in Arabidopsis. Plant Communications.
Medina-Fraga AL, Chinen LA, Demkura PV, Lichy MZ, Gershenzon J, Ballaré CL, Crocco CD. 2023. AtBBX29 integrates photomorphogenesis and defense responses in Arabidopsis. Photochemical & Photobiological Sciences 22: 1475-1489.
Meena SK, Quevedo M, Nardeli SM, Verez C, Bhat SS, Zacharaki V, Kindgren P. 2024. Antisense transcription from stress-responsive transcription factors fine-tunes the cold response in Arabidopsis. The Plant Cell 36: 3467-3482.
Min JH, Chung JS, Lee KH, Kim CS. 2015. The CONSTANS-like 4 transcription factor, AtCOL4, positively regulates abiotic stress tolerance through an abscisic acid-dependent manner in Arabidopsis. Journal of Integrative Plant Biology 57: 313-324.
Nasim Z, Karim N, Susila H, Ahn JH. 2024. Arabidopsis B-BOX DOMAIN PROTEIN14/15/16 form a feedback loop with ELONGATED HYPOCOTYL 5 and PHYTOCHROME-INTERACTING FACTORs to regulate hypocotyl elongation. Current Plant Biology 40: 100395.
Nian L, Zhang X, Liu X, Li X, Liu X, Yang Y, Haider FU, Zhu X, Ma B, Mao Z et al. 2022. Characterization of B-box family genes and their expression profiles under abiotic stresses in the Melilotus albus. Frontiers in Plant Science 13: 990929.
Obel HO, Cheng C, Li Y, Tian Z, Njogu MK, Li J, Lou Q, Yu X, Yang Z, Ogweno JO, Chen J. 2022. Genome-wide identification of the B-Box gene family and expression analysis suggests their potential role in photoperiod-mediated β-carotene accumulation in the endocarp of cucumber (Cucumis sativus L.) fruit. Genes 13: 658.
Ordoñez-Herrera N, Trimborn L, Menje M, Henschel M, Robers L, Kaufholdt D, Hänsch R, Adrian J, Ponnu J, Hoecker U. 2018. The transcription factor COL12 is a substrate of the COP1/SPA E3 ligase and regulates flowering time and plant architecture. Plant Physiology 176: 1327-1340.
Ouyang Y, Pan X, Wei Y, Wang J, Xu X, He Y, Zhang X, Li Z, Zhang H. 2022. Genome-wide identification and characterization of the BBX gene family in pineapple reveals that candidate genes are involved in floral induction and flowering. Genomics 114: 110397.
Podolec R, Wagnon TB, Leonardelli M, Johansson H, Ulm R. 2022. Arabidopsis B-box transcription factors BBX20-22 promote UVR8 photoreceptor-mediated UV-B responses. The Plant Journal 111: 422-439.
Putterill J, Robson F, Lee K, Simon R, Coupland G. 1995. The CONSTANS gene of Arabidopsis promotes flowering and encodes a protein showing similarities to zinc finger transcription factors. Cell 80: 847-857.
Rahul PV, Yadukrishnan P, Sasidharan A, Datta S. 2024. The B‐box protein BBX13/COL15 suppresses photoperiodic flowering by attenuating the action of CONSTANS in Arabidopsis. Plant, Cell & Environment 47: 5358-5371.
Rani V, Datta R, Aljarbac NH, Al-Hazani TM, Singhe S, Sengar RS. 2023. Genome-wide identification and analysis of B-box zinc finger gene family in sugarcane (Saccharum officinarum). Journal of King Saud University – Science 35: 102720.
Ravindran N, Ramachandran H, Job N, Yadav A, Vaishak KP, Datta S. 2021. B-box protein BBX32 integrates light and brassinosteroid signals to inhibit cotyledon opening. Plant Physiology 187: 446-461.
Saura-Sánchez M, Gomez-Ocampo G, Pereyra ME, Barraza CE, Rossi AH, Córdoba JP, Botto JF. 2024. B-Box transcription factor BBX28 requires CONSTITUTIVE PHOTOMORPHOGENESIS1 to induce shade-avoidance response in Arabidopsis thaliana. Plant Physiology 195: 2443-2455.
Shalmani A, Fan S, Jia P, Li G, Muhammad I, Li Y, Sharif R, Dong F, Zuo X, Li K, Chen KM, Han M. 2018. Genome identification of B-BOX gene family in seven Rosaceae species and their expression analysis in response to flower induction in Malus domestica. Molecules 23: 1763.
Shalmani A, Jing XQ, Shi Y, Muhammad I, Zhou MR, Wei XY, Chen QQ, Li WQ, Liu WT, Chen KM. 2019. Characterization of B-BOX gene family and their expression profiles under hormonal, abiotic and metal stresses in Poaceae plants. BMC Genomics 20: 27.
Shan B, Bao G, Shi T, Zhai L, Bian S, Li X. 2022. Genome‑wide identification of BBX gene family and their expression patterns under salt stress in soybean. BMC Genomics 23: 820.
Shi G, Ai K, Yan X, Zhou Z, Cai F, Bao M, Zhang J. 2023. Genome-wide analysis of the BBX genes in Platanus × acerifolia and their relationship with flowering and/or dormancy. Int. J. Mol. Sci. 24: 8576.
Shi K, Zhao G, Li Z, Zhou J, Wu L, Tan X, Yuan J. 2024. Genome-wide Identification of B-Box gene family and candidate light-related member analysis of tung tree (Vernicia fordii). Int. J. Mol. Sci. 25: 1977.
Singh D, Datta S. 2023. BBX30/miP1b and BBX31/miP1a form a positive feedback loop with ABI5 to regulate ABA‐mediated postgermination seedling growth arrest. New Phytologist 238: 1908-1923.
Singh S, Chhapekar SS, Ma Y, Rameneni JJ, Oh SH, Kim J, Lim YP, Choi SR. 2021. Genome-wide identification, evolution, and comparative analysis of B-Box genes in Brassica rapa, B. oleracea, and B. napus and their expression profiling in B. rapa in response to multiple hormones and abiotic stresses. Int. J. Mol. Sci. 22: 10367.
Song H, Ding G, Zhao C, Li Y. 2023. Genome-wide identification of B-Box gene family and expression analysis suggest its roles in responses to Cercospora leaf spot in sugar beet (Beta Vulgaris L.). Genes 14: 1248.
Song Z, Yan T, Liu J, Bian Y, Heng Y, Lin F, Jiang Y, Deng XW, Xu D. 2020. BBX28/BBX29, HY5 and BBX30/31 form a feedback loop to fine‐tune photomorphogenic development. The Plant Journal 104: 377-390.
Song Z, Ye W, Jiang Q, Lin H, Hu Q, Xiao Y, Bian Y, Zhao F, Dong J, Xu D. 2024. BBX9 forms feedback loops with PIFs and BBX21 to promote photomorphogenic development. Journal of Integrative Plant Biology 66: 1934-1952.
Steinbach Y. 2019. The Arabidopsis thaliana CONSTANS-LIKE 4 (COL4) – a modulator of flowering time. Frontiers in Plant Science 10: 651.
Sun F, Ma J, Wang P, Yang Y. 2023. Genome‑wide identification of the upland cotton (Gossypium hirsutum L.) B‑BOX gene family and its expression after drought stress. Journal of Plant Growth Regulation 42: 7452–7462.
Susila H, Nasim Z, Gawarecka K, Jung JY, Jin S, Youn G, Ahn JH. 2023. Chloroplasts prevent precocious flowering through a GOLDEN2-LIKE–B-BOX DOMAIN PROTEIN module. Plant Communications 4: 100565.
Talar U, Kielbowicz-Matuk A, Czarnecka J, Rorat T. 2017. Genome-wide survey of B-box proteins in potato (Solanum tuberosum) - Identification, characterization and expression patterns during diurnal cycle, etiolation and de-etiolation. PLoS ONE 12: e0177471.
Tang H, Yuan C, Shi H, Liu F, Shan S, Wang Z, Sun Q, Sun J. 2024. Genome-wide identification of peanut B-Boxs and functional characterization of AhBBX6 in salt and drought stresses. Plants 13: 955.
Tiwari SB, Shen Y, Chang HC, Hou Y, Harris A, Ma SF, McPartland M, Hymus GJ, Adam L, Marion C. 2010. The flowering time regulator CONSTANS is recruited to the FLOWERING LOCUS T promoter via a unique cis‐element. New Phytologist 187: 57-66.
Tripathi P, Carvallo M, Hamilton EE, Preuss S, Kay SA. 2017. Arabidopsis B-BOX32 interacts with CONSTANS-LIKE3 to regulate flowering. Proceedings of the National Academy of Sciences 114: 172-177.
Veciana N, Martın G, Leivar P, Monte E. 2022. BBX16 mediates the repression of seedling photomorphogenesis downstream of the GUN1/GLK1 module during retrograde signalling. New Phytologist 234: 93–106.
Wang B, Liu W, Gan H, Lv Y, Hu X, Wang T, Zhao X. 2025. Genome-wide identification of BBX gene family and its function in defense of necrotrophic fungus Alternaria sp. in Chrysanthemum. BMC Genomics 26: 942.
Wang CQ, Guthrie C, Sarmast MK, Dehesh K. 2014. BBX19 interacts with CONSTANS to repress FLOWERING LOCUS T transcription, defining a flowering time checkpoint in Arabidopsis. The Plant Cell 26: 3589-3602.
Wang CQ, Sarmast MK, Jiang J, Dehesh K. 2015. The transcriptional regulator BBX19 promotes hypocotyl growth by facilitating COP1-mediated EARLY FLOWERING3 degradation in Arabidopsis. The Plant Cell 27: 1128-1139.
Wang H, Zhang Z, Li H, Zhao X, Liu X, Ortiz M, Lin C, Liu B. 2013. CONSTANS-LIKE 7 regulates branching and shade avoidance response in Arabidopsis. Journal of Experimental Botany 64: 1017-1024.
Wang J, Meng Z, He H, Du P, Dijkwel PP, Shi S, Li H, Xie Q. 2024. Genome-wide analysis of BBX gene family in three Medicago species provides insights into expression patterns under hormonal and salt stresses. Int. J. Mol. Sci. 25: 5778.
Wang K, Meng Y, Tian Q, Zhou R, Wu SA, Wu J, Sajid S, He Y, Ling J, Jiang H et al. 2025. BBX32 dampens E3 ligase activity to promote greening in emerging seedlings. Journal of Integrative Plant Biology 67: 2078-2099
Wang MJ, Ding L, Liu XH, Liu JX. 2021. Two B-box domain proteins, BBX28 and BBX29, regulate flowering time at low ambient temperature in Arabidopsis. Plant Molecular Biology 106: 21-32.
Wang Q, Zeng J, Deng K, Tu X, Zhao X, Tang D, Liu X. 2011. DBB1a, involved in gibberellin homeostasis, functions as a negative regulator of blue light-mediated hypocotyl elongation in Arabidopsis. Planta 233: 13-23.
Wang X, Guo H, Jin Z, Ding Y, Guo M. 2023. Comprehensive characterization of B-Box Zinc Finger Genes in Citrullus lanatus and their response to hormone and abiotic stresses. Plants 12: 2634.
Wei CQ, Chien CW, Ai LF, Zhao J, Zhang Z, Li KH, Burlingame AL, Sun Y, Wang ZY. 2016. The Arabidopsis B-box protein BZS1/BBX20 interacts with HY5 and mediates strigolactone regulation of photomorphogenesis. Journal of Genetics and Genomics 43: 555-563.
Wen S, Zhang Y, Deng Y, Chen G, Yu Y, Wei Q. 2020. Genomic identification and expression analysis of the BBX transcription factor gene family in Petunia hybrida. Molecular Biology Reports 47: 6027-6041.
Wu P, Yue Z, Huanga Z, Xiao M, Sun S, Yang Z, Zheng C. 2025. Genome-wide identification and expression analysis of B-box genes during abiotic stress responses in the tea plant. Plant Physiology and Biochemistry 229: 110777.
Wu Z, Fu D, Gao X, Zeng Q, Chen X, Wu J, Zhang N. 2023. Characterization and expression profiles of the B‑box gene family during plant growth and under low‑nitrogen stress in Saccharum. BMC Genomics 24: 79.
Xie Y, Miao T, Lyu S, Huang Y, Shu M, Li S, Xiong T. 2024. Arabidopsis ERD15 regulated by BBX24 plays a positive role in UV-B signaling. Plant Science 343: 112077.
Xu D, Jiang Y, Li J, Lin F, Holm M, Deng XW. 2016. BBX21, an Arabidopsis B-box protein, directly activates HY5 and is targeted by COP1 for 26S proteasome-mediated degradation. Proceedings of the National Academy of Sciences 113: 7655-7660.
Xu D, Wang H, Feng X, Ma Y, Huang Y, Wang Y, Ding J, Chen H, Wu H. 2023. Genome-wide identification, phylogenetic and expression analysis of the B-Box gene family in the woodland strawberry (Fragaria vesca). Horticulturae 9: 842.
Xu DB, Gao SQ, Ma YN, Wang XT, Feng L, Li LC, Xu ZS, Chen YF, Chen M, Ma YZ. 2017. The G-protein β subunit AGB1 promotes hypocotyl elongation through inhibiting transcription activation function of BBX21 in Arabidopsis. Molecular Plant 10: 1206-1223.
Xu X, Xu J, Yuan C, Chen Q, Liu Q, Wang X, Qin C. 2022. BBX17 interacts with CO and negatively regulates flowering time in Arabidopsis thaliana. Plant and Cell Physiology 63: 401-409.
Xu Z, Zhang G, Chen J, Ying Y, Yao L, Li X, da Silva JAT, Yu Z. 2024. Role of Rubus chingii BBX gene family in anthocyanin accumulation during fruit ripening. Frontiers in Plant Science 15: 1427359.
Xue Y, Chen J, Hao J, Bao X, Kuang L, Zhang D, Zong C. 2025. Identification of the BBX gene family in blueberry at different chromosome ploidy levels and fruit development and response under stress. BMC Genomics 26: 100.
Xuefen D, Wei X, Wang B, Xiaolin Z, Xian W, Jincheng L. 2022. Genome-wide identification and expression pattern analysis of quinoa BBX family. PeerJ 10: e14463.
Yadav A, Bakshi S, Yadukrishnan P, Lingwan M, Dolde U, Wenkel S, Masakapalli SK, Datta S. 2019. The B-box-containing microprotein miP1a/BBX31 regulates photomorphogenesis and UV-B protection. Plant Physiology 179: 1876-1892.
Yang H, Mao X, Xu P, Fan G. 2025. Characterization, stress responses and protein-protein interactions of the Paulownia BBX transcription factor. Industrial Crops and Products 229: 121042.
Ye Y, Liu Y, Li X, Wang G, Zhou Q, Chen Q, Li J, Wang X, Tang H. 2021. An evolutionary analysis of B-Box transcription factors in strawberry reveals the role of FaBBx28c1 in the regulation of flowering time. Int. J. Mol. Sci. 22: 11766.
Yin L, Wu R, An R, Feng Y, Qiu Y, Zhang M. 2024. Genome-wide identification, molecular evolution and expression analysis of the B-box gene family in mung bean (Vigna radiata L.). BMC Plant Biology 24: 532.
Yin Y, Shi H, Mi J, Qin X, Zhao J, Zhang D, Guo C, He X, An W, Cao Y, Zhu J, Zhan X. 2022. Genome-Wide Identification and Analysis of the BBX Gene Family and Its Role in Carotenoid Biosynthesis in Wolfberry (Lycium barbarum L.). Int. J. Mol. Sci. 23: 8440.
Yu L, Wang D, Huang R,Cao F, Guo C, Zhang J. 2024. Genome‑wide identification, characterization and expression profile analysis of BBX gene family in Chinese chestnut (Castanea mollissima). Plant Biotechnology Reports 18: 129–142.
Zhai Y, Zhu Y, Wang Q, Wang G, Yu Y, Wang L, Liu T, Liu S, Hu Q, Chen S, Chen F, Jiang J. 2023. BBX7 interacts with BBX8 to accelerate flowering in chrysanthemum. Molecular Horticulture 3: 7.
Zhang X, Huai J, Shang F, Xu G, Tang W, Jing Y, Lin R. 2017. A PIF1/PIF3-HY5-BBX23 transcription factor cascade affects photomorphogenesis. Plant Physiology 174: 2487-2500.
Zhang X, Zhang L, Ji M, Wu Y, Zhang S, Zhu Y, Yao J, Li Z, Gao H, Wang X. 2021. Genome-wide identification and expression analysis of the B-box transcription factor gene family in grapevine (Vitis vinifera L.). BMC Genomics 22: 221.
Zhang Z, Ji R, Li H, Zhao T, Liu J, Lin C, Liu B. 2014. CONSTANS-LIKE 7 (COL7) is involved in phytochrome B (phyB)-mediated light-quality regulation of auxin homeostasis. Molecular Plant 7: 1429-1440.
Zhang Z, Tang J, Zhang C, Lai R, Lin Y, Chen Z, Wang J, Lai Z. 2022. Genome-wide identification, evolution, and expression analysis of MaBBX gene family in banana. Chinese Journal of Applied and Environmental Biology 3: 606-613.
Zhao J, Li H, Huang J, Shi T, Meng Z, Chen Q, Deng J. 2021. Genome-wide analysis of BBX gene family in Tartary buckwheat (Fagopyrum tataricum). PeerJ 9: e11939.
Zhao X, Heng Y, Wang X, Deng XW, Xu D. 2020. A positive feedback loop of BBX11–BBX21–HY5 promotes photomorphogenic development in Arabidopsis. Plant Communications 1: 100045.
Zheng L, Ma S, Zhou T, Yue C, Hua Y, Huang J. 2021. Genome-wide identification of Brassicaceae B-BOX genes and molecular characterization of their transcriptional responses to various nutrient stresses in allotetraploid rapeseed. BMC Plant Biology 21: 288.
Zhou L, Bian Y, Song Z, Chen X, Wang Y, Chu L, Dong J, Xu D. 2025. BBX10 interacts with PIF1 to prevent photo-oxidation and to promote the greening process. Cell Reports 44: 116268.
Zou Z, Wang R, Wang R, Yang S, Yang Y. 2018. Genome-wide identification, phylogenetic analysis, and expression profiling of the BBX family genes in pear. The Journal of Horticultural Science and Biotechnology 93: 37-50.
